# Supplementary material for: Functional genomics of mountain pine beetle (Dendroctonus ponderosae) midguts and fat bodies
Source: BMC Genomics. 2010 Mar 30;11:215. doi: 10.1186/1471-2164-11-215 (PMC2858752; doi:10.1186/1471-2164-11-215)
Supplement: Additional file 2 — Table S2: Cleansed, normalized and clustered microarray expression values. Microarray expression values are provided for those genes (Features) with at least 0.85 average pairwise correlation across the 11 biological states to create clusters. GO identifiers are also provided. [file 1471-2164-11-215-S2.XLS]

## Sheet: Tittiger.HeatmapData.ClustersAn
Table S2: Cleansed, normalized and clustered microarray expression values
Feature	GO Term	Biological State											Cluster Number
		Larv	Pupa	Fpe	F24u	F48U	F24F	F24fM	F48F	Mpe	M24u	M24fF
Contig1021	hydrolase activity	12.4918	11.1207	12.3567	11.9942	12.33	12.0262	12.1229	12.2696	12.3863	11.7115	11.9034	1
DPG010B05	catalytic activity	10.5558	5.69686	10.0198	9.60529	9.41559	9.35779	10.3603	10.715	10.1489	8.48252	9.24682	1
DPG009K14		9.84598	6.9375	9.84312	9.57192	9.57383	9.82216	9.05895	9.07757	9.61071	9.74397	9.90898	1
Contig1060		12.2977	7.43817	12.1726	12.3124	12.2796	11.576	11.2459	10.9069	11.9876	12.7642	11.8185	1
DPG027N21	nucleotide binding	13.2832	10.5555	12.8665	13.3136	13.2786	12.9201	12.4336	12.1927	12.9804	13.4896	13.1584	1
DPG027H21		12.9527	10.0061	12.5579	12.0451	12.1074	11.765	12.4473	12.4244	12.9655	12.5115	12.273	1
DPG009E07	protein kinase activity	12.3827	5.37035	12.4996	11.4372	11.3444	11.2386	11.9915	11.6904	13.2993	12.2601	11.9211	1
DPG016L18		11.4881	7.30807	11.7256	11.3598	10.9415	11.0801	11.8215	11.666	12.0883	12.0068	11.8655	1
DPG002P05	cell wall	14.4431	11.5929	14.7475	14.2969	14.4851	14.0797	13.7921	13.8963	14.9142	14.4196	14.1547	1
Contig502	cell wall	14.4799	12.1256	14.7139	14.3277	14.4236	14.1333	13.9816	14.0642	14.8026	14.4374	14.1811	1
MPB019G12042	cell wall	14.4155	11.7606	14.6621	14.2822	14.3799	14.0529	13.9605	13.9977	14.7956	14.3991	14.1204	1
Contig1098	carboxylesterase activity	13.7427	9.89866	14.0123	13.6623	13.5613	13.568	13.1662	12.7356	14.0805	13.8033	13.6305	1
Contig438		13.9203	8.79519	14.6318	14.2087	13.9333	14.1456	13.5687	13.1736	14.7033	14.1634	13.8322	1
Contig78		12.3554	9.58586	13.016	12.4737	12.3988	12.1022	12.3032	12.4643	13.245	12.3078	12.4307	1
Contig485	lipid metabolic process	12.0569	6.68933	13.912	12.5282	12.4087	12.5872	12.271	11.8761	14.3561	12.8295	13.001	1
MPB016A02008	lipid metabolic process	10.4462	4.68781	12.3835	10.9238	10.7925	10.8283	10.8945	10.3095	13.3573	11.3118	11.1818	1
Contig236	hydrolase activity, hydrolyzing O-glycosyl compounds	14.6233	10.2357	13.7041	13.7727	14.4183	13.7452	13.6715	13.595	14.3294	13.7883	13.9358	1
MPB005C07030	hydrolase activity, hydrolyzing O-glycosyl compounds	14.4726	9.9744	13.5872	13.3106	14.1755	13.5401	13.1841	13.2031	14.0814	13.3896	13.8968	1
MPB001H02001	catalytic activity	12.2106	8.57907	11.4004	11.1948	11.0588	11.2661	11.4128	11.3035	11.3548	11.336	11.4859	1
Contig936	monooxygenase activity	13.4334	9.33708	12.7375	12.7981	12.832	12.5881	12.471	12.6606	13.0575	13.0218	12.9519	1
DPG001M22	monooxygenase activity	11.5095	7.05416	10.4845	10.4499	10.553	10.4912	10.4645	10.6627	10.9333	10.709	10.8696	1
DPG014A22	catalytic activity	14.8943	10.7237	14.5215	14.4598	14.3777	14.3614	14.4081	14.2104	14.7264	14.4672	14.2936	1
MPB004H02001	chitin synthase activity	13.8943	8.0346	13.1319	12.7022	13.1666	12.9202	13.2445	13.3643	13.4564	13.5098	13.2392	1
MPB007A11048	chitin synthase activity	13.7981	8.24033	13.3305	12.7459	12.9637	13.0216	13.1356	13.2294	13.4037	13.3214	13.2721	1
Contig257	hydrolase activity	13.3814	9.82055	13.6699	13.5848	13.6527	13.2414	13.5035	13.4135	13.8355	13.6929	13.1532	1
Contig677	actin binding	12.4101	7.50665	12.5763	12.439	12.8024	11.9192	12.2888	12.2768	12.8344	12.6129	12.5478	1
Contig317	binding	14.214	10.7952	14.1722	14.4824	14.4688	14.2052	14.2842	14.212	14.2748	14.7237	14.5921	1
Contig758	protein binding	12.4292	6.52349	12.5904	12.7411	12.957	12.3635	12.0936	11.605	12.8855	12.7307	12.8777	1
DPG001J11	transferase activity, transferring groups other than amino-acyl groups	12.7888	7.24735	12.6362	13.215	12.9647	12.463	12.2639	11.9174	12.6325	12.9225	12.2795	1
DPG020I15	transferase activity, transferring groups other than amino-acyl groups	11.9604	4.78573	11.6817	12.1187	12.1438	11.4664	11.3565	11.163	11.8123	12.049	11.3897	1
DPG003H24	aminopeptidase activity	14.2628	8.06656	13.8881	13.8961	14.0889	13.5292	13.5049	13.8928	13.8837	14.1106	14.0434	1
DPG004F01	nucleotide binding	13.2426	9.21812	12.959	13.0987	13.1253	12.6158	12.6919	12.652	13.0211	13.3239	12.9512	1
Contig83		14.7724	13.0875	14.5433	14.6316	14.478	14.4289	14.4972	14.305	14.7191	14.6346	14.4318	1
DPG015I13	monooxygenase activity	14.1907	10.9514	13.3576	13.6042	13.5391	13.4529	13.3759	13.2578	13.7248	13.563	13.377	1
Contig74	catalytic activity	13.8921	7.27295	13.6662	13.2663	12.9146	12.6503	12.7283	12.8717	12.9701	12.9573	12.2819	1
Contig196	cell wall	15.1936	9.49016	14.9312	15.1965	15.1417	14.4847	14.4122	14.3076	15.2389	14.709	13.8302	1
DPG013L16	cell wall	15.3498	10.2331	15.1205	15.1696	15.21	14.677	14.5424	14.4688	15.3006	14.8341	14.0699	1
Contig978	catalytic activity	14.3389	8.09285	14.4429	13.7344	13.5608	13.6465	13.8278	14.1263	14.4752	13.5972	13.4039	1
Contig496		13.5698	6.44639	13.5024	12.8633	13.0157	12.21	12.5395	13.4366	13.4478	12.7543	12.8113	1
Contig674	aminopeptidase activity	15.0163	9.32479	14.9223	13.9078	14.3709	13.9869	14.2984	14.8724	15.0404	13.8603	14.4329	1
Contig407	neurotransmitter:sodium symporter activity	14.0092	9.73769	13.961	13.2572	13.373	13.1702	13.4091	13.7402	14.1182	13.3269	13.4031	1
Contig63	neurotransmitter:sodium symporter activity	14.0814	10.2083	14.0422	13.4108	13.587	13.4229	13.4183	13.9218	14.3411	13.5102	13.6369	1
MPB016D08029	aminopeptidase activity	14.0212	6.56744	13.8639	11.9628	12.2369	12.0296	12.0569	12.8219	13.9995	12.0483	12.3406	1
DPG003G05	catalytic activity	14.6245	10.9167	14.4155	13.8376	13.6888	13.661	13.859	13.9552	14.3888	13.6137	13.6779	1
Contig399	catalytic activity	14.4434	7.14839	14.5389	13.4775	13.2613	13.0555	12.9448	13.5522	14.49	13.2363	13.1537	1
DPG022K04	catalytic activity	14.0589	6.91168	14.2279	13.0008	12.6597	12.5614	12.4291	13.0477	14.0981	12.7266	12.714	1
Contig1167	catalytic activity	14.0338	9.87625	13.5706	12.4405	13.0028	12.9554	13.5662	13.8175	14.0665	12.3167	13.1732	1
MPB002H04009	beta-galactosidase activity	14.2016	9.72597	13.8256	12.7799	13.2401	13.1614	13.5747	13.9474	14.1492	12.5536	13.4187	1
DPG008J19	carboxypeptidase activity	14.0723	9.81584	13.4589	12.5705	12.8546	12.7407	12.9562	13.3669	13.3394	12.379	12.8777	1
DPG024K09	carboxypeptidase activity	13.4789	8.91339	13.1373	11.8336	11.9395	12.299	12.3641	13.0373	13.0087	11.6896	12.4197	1
Contig891	carboxypeptidase activity	13.8749	9.5743	14.2127	12.6844	12.8691	12.8943	13.0761	13.844	14.2686	12.2993	13.4826	1
DPG019G22	5prime-nucleotidase activity	14.2579	9.71148	14.6021	12.9491	13.4946	13.3247	13.7287	14.0413	14.5982	12.9337	13.4374	1
Contig585	carboxypeptidase activity	13.0494	7.32021	13.3246	11.9034	11.555	11.9548	11.9494	12.7389	13.5087	11.3141	12.0252	1
DPG016L14	carboxypeptidase A activity	12.6814	8.84916	13.0333	12.174	12.1387	12.0431	12.2977	12.5922	13.1002	11.8804	12.3928	1
Contig65	catalytic activity	14.6571	8.4031	14.9975	13.2704	13.2631	13.7459	13.5619	14.4092	14.6808	13.0094	14.4469	1
DPG001N24	transporter activity	12.7175	4.81355	12.641	10.2864	11.0878	10.6071	11.1613	11.936	13.0535	10.9711	12.1998	1
Contig283	polygalacturonase activity	13.3022	10.8257	13.4515	12.6832	12.7493	12.5874	12.7999	13.0281	13.7891	12.6713	12.9403	1
DPG019K13	protein binding	13.2571	10.5381	13.5536	12.4564	12.3432	12.2635	12.7099	12.8836	13.7501	12.4455	12.8027	1
DPG013G05		11.9785	7.68584	11.5411	10.3181	9.95519	10.7097	10.7534	10.9714	11.7355	10.0497	10.7574	1
MPB008A12048		13.7026	12.1427	13.5958	12.9878	13.0913	13.0019	13.2642	13.2905	13.6851	12.9052	13.2807	1
Contig1079		14.5707	13.0521	14.5592	13.9385	14.1315	14.1259	14.1125	14.2844	14.482	13.8473	14.2209	1
Contig1001	catalytic activity	12.2053	9.68475	12.8067	12.0038	12.1356	12.6633	12.3906	12.5673	12.7543	11.9576	12.686	1
Contig935	extracellular region	13.5666	9.46596	15.154	12.8522	13.4546	14.6996	14.8215	14.8613	15.2129	13.6324	14.8242	1
DPG019O05		14.1854	9.59552	15.5806	13.2208	13.6646	15.1871	15.0444	15.2004	15.418	13.9308	15.497	1
Contig872	signal transducer activity	10.5352	6.27555	11.9507	8.71722	9.57447	11.1102	11.0156	10.6634	12.0814	9.26828	11.0013	1
DPG008C23	hydrolase activity	12.5559	6.14237	12.893	9.88553	10.5522	11.371	11.9273	11.885	12.9543	10.9426	12.9786	1
DPG025K22		10.3027	8.65202	9.99174	9.90554	9.90904	10.5043	10.3152	10.1047	10.1165	9.75321	10.2093	1
Contig125	carbohydrate metabolic process	13.3533	10.7097	13.9337	13.6058	13.4178	13.8405	13.6594	13.6959	14.0051	13.0642	13.3645	1
Contig158	integral to membrane	13.241	8.33244	13.647	13.3065	13.0463	13.6379	13.6469	13.7423	13.9008	13.0048	13.194	1
DPG027O19	carbohydrate metabolic process	13.5721	10.7811	13.9203	13.5647	13.5644	13.9308	13.781	13.8536	13.9214	13.269	13.4112	1
Contig748	catalytic activity	13.7437	9.34452	13.5981	13.4969	13.6422	13.5417	13.8122	14.05	13.6736	13.5074	13.8135	1
DPG010L23	catalytic activity	13.7942	10.909	13.4301	13.3377	13.4342	13.438	13.7205	13.9473	13.5115	13.2642	13.5764	1
MPB010F07027	hydrolase activity, hydrolyzing O-glycosyl compounds	14.849	12.6862	14.7105	14.4883	14.5273	14.7373	14.9449	15.0589	14.7999	14.5999	14.7762	1
DPG004B07	carboxypeptidase activity	12.5954	5.3317	12.0022	11.5034	11.352	11.7711	12.9595	12.4459	12.696	11.4793	11.6017	1
Contig795	acetylcholinesterase activity	13.794	7.99887	13.8804	12.8923	13.2344	13.3599	13.6752	13.8956	13.828	12.6018	13.4413	1
DPG027F23	hydrolase activity	13.6249	8.50983	13.3648	12.7942	13.0411	13.2536	13.5185	13.6728	13.476	12.5147	13.101	1
Contig279	cell wall	14.2119	9.28901	14.6872	13.6327	13.5736	14.04	14.361	14.5238	14.93	13.7558	14.4899	1
Contig433	catalytic activity	14.562	11.4998	14.5269	14.0666	14.0034	14.3355	14.6083	14.6986	14.9019	14.1903	14.4682	1
Contig548		13.0353	7.10584	14.1824	13.3292	13.7294	13.8128	13.884	14.0551	14.3131	13.6333	14.1662	1
Contig605		12.1263	6.60742	12.7524	12.2776	12.1062	12.8361	12.339	12.7716	12.9351	12.3937	12.788	1
Contig288		12.9429	7.90242	13.1117	12.8339	12.7837	13.819	13.7288	13.5539	13.5531	12.3028	13.8365	1
DPG017G09	RNA-directed RNA polymerase activity	13.8286	9.56687	13.9397	13.5443	13.6801	14.4036	14.231	14.1739	14.0281	13.2863	14.3713	1
DPG005P19		13.1784	7.35749	13.0009	12.7576	12.7955	13.4727	13.7009	13.5265	13.6073	12.6953	13.3859	1
DPG017D06	nucleoside transmembrane transporter activity	11.7632	5.62838	12.2485	11.3964	11.2585	12.2933	12.3448	11.9811	12.5412	11.5725	12.513	1
DPG024O06	nucleoside transmembrane transporter activity	12.0685	5.04391	12.4893	11.2818	11.3533	12.334	12.3815	12.1751	12.594	11.6649	12.6115	1
Contig356		14.2521	9.72058	14.3624	13.8798	13.8926	14.6755	14.3443	14.5405	14.5711	13.9616	14.8141	1
DPG027G03	iron ion binding	13.8562	8.61506	13.8509	13.4596	13.5221	14.2263	14.1058	14.1466	14.1556	13.4224	14.2352	1
DPG001O08	acyl-CoA binding		6.54839	11.0635	10.812	10.0828	10.9326	11.0787	11.9821	11.0579	10.6066	11.2825	1
Contig596	carboxylesterase activity	13.3029	8.79399	12.1419	11.9045	12.0191	12.4186	12.7436	13.1587	12.2638	11.8819	12.9451	1
DPG024K04	molting cycle, chitin-based cuticle	12.5215	8.80532	11.4537	11.0108	11.2333	12.0145	12.0439	12.3812	11.5348	11.3745	12.1346	1
Contig1200	hydrolase activity, hydrolyzing O-glycosyl compounds	14.4697	13.3912	14.2612	13.9811	14.0461	14.2437	14.4113	14.5588	14.4728	13.9769	14.2508	1
Contig1171		13.9109	10.7939	13.7006	12.8767	12.9227	13.6177	13.8968	13.9497	14.2117	12.7149	13.7417	1
DPG014B09		14.2853	11.4628	13.9451	13.463	13.2205	13.9192	14.1768	14.2265	14.222	13.2907	13.8792	1
DPG015I08		13.9072	9.40314	13.4619	12.8827	12.9612	13.9138	13.9907	13.9831	13.7666	12.5641	13.7737	1
Contig303	protein tyrosine phosphatase activity	14.6685	8.71851	14.5615	13.199	13.3213	14.8656	14.8571	14.9368	14.7056	12.6166	14.886	1
Contig542	electron transport	11.9807	5.37582	11.6966	10.614	10.7718	12.3316	12.2553	12.4272	12.1172	10.193	12.4549	1
DPG024H14	transmembrane receptor protein tyrosine kinase activity	12.3024	6.35425	12.0251	11.0406	11.1492	12.6993	12.5815	12.6252	12.417	10.6563	12.7492	1
DPG017O05	neurotransmitter:sodium symporter activity	12.132	8.27175	12.3356	11.4781	11.5047	12.1382	11.9829	12.64	12.085	11.2059	12.3039	1
MPB013A01008	catalytic activity	15.0218	11.1895	15.0903	14.1791	14.2752	15.0365	14.742	15.1462	14.8327	14.0194	15.239	1
MPB021A12048	catalytic activity	14.7909	11.0576	14.7712	13.9532	13.9767	14.7842	14.5693	14.9157	14.6805	13.861	14.9297	1
Contig1090	catalytic activity	14.8061	13.4302	14.8093	14.3776	14.5226	14.6466	14.6077	14.8497	14.9464	14.4268	14.8122	1
Contig911	catalytic activity	15.2007	13.5944	15.0384	14.5562	14.8516	14.9686	14.9235	15.1423	15.1691	14.7184	15.0286	1
DPG022B18	catalytic activity	13.442	9.42997	12.5987	11.9817	12.2685	12.6198	12.9492	13.0347	12.9595	12.1574	12.8599	1
Contig1050	catalytic activity	15.3782	12.9162	15.1448	14.6736	14.9682	15.0223	15.159	15.2803	15.3146	14.8195	15.2944	1
MPB021E11044	catalytic activity	14.2045	10.4119	13.9139	13.1937	13.1994	13.6251	13.9587	14.0738	14.1547	13.1334	14.0601	1
Contig206	hydrolase activity, hydrolyzing O-glycosyl compounds	14.6881	11.4443	14.8228	13.7667	13.5601	14.6456	14.6203	14.7947	15.083	14.2351	14.7809	1
Contig622	acyl-CoA dehydrogenase activity	11.966	7.96896	12.0581	11.0962	10.6059	12.25	12.1338	12.5858	11.8391	11.3349	12.2986	1
DPG007E09	polygalacturonase activity	9.57757	4.93828	10.2822	8.81028	8.34485	9.51213	10.5214	10.3763	9.95096	8.71953	9.87635	1
Contig1005	ATP binding	13.8148	14.1902	13.8761	12.8528	13.0459	13.5296	13.4435	13.2698	14.7636	12.368	13.5282	2
Contig213	binding	12.948	13.0654	12.8611	12.7376	12.5397	12.7996	12.7644	12.6332	13.1059	12.5944	12.838	2
Contig195	endoplasmic reticulum	10.4763	6.66943	11.9074	12.9967	12.5442	13.7797	13.4258	11.9573	11.4365	12.4644	13.5374	3
Contig704	structural constituent of cell wall	11.6572	10.2944	12.3951	12.4356	12.1699	12.497	12.2298	12.1517	12.1715	12.1207	12.4689	3
Contig363	DNA binding	14.9368	10.0046	14.6555	15.2792	15.3269	15.4246	15.5227	15.333	14.0554	14.9728	15.3226	3
Contig755		13.6015	5.23448	13.5721	14.6904	14.7003	15.3829	15.0673	14.9067	12.1473	14.2453	15.293	3
Contig1036	nucleotide binding	12.6596	10.5534	12.6174	12.9559	13.0351	12.9338	13.0551	12.9839	12.4971	13.1	12.9635	3
MPB023F05019	nucleotide binding	13.0207	10.0589	13.1876	13.18	13.4998	13.4073	13.3263	13.4639	12.8855	13.5246	13.575	3
Contig1118	catalytic activity	13.1941	11.0788	13.3032	13.9859	14.0393	14.3287	14.2036	14.2825	13.3018	14.013	14.2144	3
Contig975		10.5612	6.52786	10.6031	11.5871	11.421	12.0819	12.0695	12.1497	10.4443	11.4875	11.853	3
MPB026H08025	hydrolase activity, hydrolyzing O-glycosyl compounds	11.0408	6.42644	11.5026	11.9356	12.2257	12.752	12.1609	12.3732	11.483	11.5603	12.2803	3
Contig504	DNA binding	10.2105	7.01484	10.5692	11.2955	10.902	11.5737	11.3038	11.0866	10.4645	10.8538	11.2687	3
Contig753		12.7734	8.0281	12.9608	13.5964	13.4797	14.1295	14.0872	13.8025	13.0285	13.707	13.9685	3
DPG004J03	acid phosphatase activity	11.3685	4.867	10.751	12.6783	12.6545	11.6304	13.3788	12.741	12.601	12.2509	11.6044	3
Contig770	motor activity	12.2839	9.1395	12.5183	12.5364	12.8548	13.0117	13.3018	13.2589	12.735	13.0332	13.378	3
DPG009B19	catalytic activity	10.7943	6.72208	11.5435	12.1191	12.0927	11.9647	12.6862	12.3712	12.0943	11.9977	11.765	3
MPB023E07028	carbohydrate metabolic process	9.89187	7.04618	10.0878	10.2012	10.1724	10.34	10.8445	10.4734	10.3596	10.2118	10.5937	3
Contig209	catalytic activity	12.8317	8.63922	12.9465	13.2883	13.3644	13.6301	13.9666	14.0293	13.5657	13.4459	13.7551	3
Contig215		13.4075	10.5256	13.4985	14.0213	13.7513	13.8797	14.1448	14.1858	13.9904	13.9364	14.0856	3
Contig315		13.3995	10.6791	13.595	13.9643	13.7497	13.9352	14.1401	14.2036	13.9813	13.9465	13.9917	3
DPG022A19		13.482	10.9002	13.6594	13.9761	13.8743	13.9271	14.1735	14.2129	13.9922	13.929	13.9907	3
Contig432		13.5938	10.9768	13.7209	14.0759	14.0371	14.0931	14.2441	14.3131	14.0327	14.0899	14.1676	3
DPG014N06		13.4607	10.6643	13.5949	14.032	13.8347	13.991	14.1543	14.2991	13.9407	13.9661	14.0612	3
MPB017G06018		13.6527	11.0346	13.7887	14.1287	13.9822	14.1691	14.2849	14.3337	14.0701	14.0632	14.2287	3
Contig601	transporter activity	13.2253	10.476	14.1965	14.3333	14.2321	14.2705	14.1402	14.4043	14.5917	14.3938	14.584	3
DPG011K19	cell wall	11.6353	8.56635	12.501	12.8286	13.2772	12.3239	12.4648	12.7429	13.0941	13.1274	12.8405	3
Contig316	polygalacturonase activity	10.3075	4.87119	10.9855	12.1925	12.3561	10.8594	11.3068	11.0705	11.3767	12.0322	10.5329	3
Contig539	transporter activity	11.963	7.66023	12.6805	13.1858	13.495	12.4823	12.3897	12.7969	12.713	13.0297	12.3865	3
DPG014L10	transporter activity	14.3228	11.1499	14.7607	15.0311	15.058	14.6547	14.4497	14.7621	14.6424	14.928	14.638	3
Contig901	catalytic activity	12.901	7.44763	13.8409	14.0401	14.5376	13.9929	14.0714	14.3272	14.2535	13.6458	14.0343	3
DPG007L16	nucleotide binding	13.6533	12.2138	13.9578	13.9745	13.9874	13.8589	13.9002	13.9206	14.0424	14.1531	13.9567	3
Contig972	catalytic activity	12.5542	6.96534	12.9013	13.2388	13.3426	12.9438	13.0701	13.2251	13.2392	13.4398	13.0681	3
Contig823	catalytic activity	12.5778	8.90599	13.156	13.301	13.1797	13.0498	13.0631	12.9399	13.3708	13.3019	12.9713	3
DPG024F18	catalytic activity	12.4237	8.83735	12.9787	13.1516	12.9876	12.9005	13.0078	12.7761	13.2382	13.1731	12.7742	3
DPG019G15		9.69574	6.04899	10.2639	10.4268	10.2335	9.88655	10.553	10.2316	10.6129	10.4995	9.84932	3
Contig505	cholinesterase activity	12.2392	8.60782	13.4836	13.3031	13.372	12.9138	13.3515	13.4615	13.8759	13.2433	13.0759	3
DPG010L07		14.111	11.1309	14.7782	14.7631	14.7306	14.4953	14.7171	14.771	14.9892	14.7123	14.5844	3
Contig1096	catalytic activity	11.4667	9.18308	11.745	12.321	12.0365	12.2157	12.5631	12.2696	12.3319	12.6997	12.4202	3
Contig819	metabolic process	11.4428	9.42249	11.6123	12.4129	12.5738	12.1525	12.3121	12.1973	12.2127	12.5762	12.4568	3
DPG014K10		12.9447	10.5228	13.2297	13.522	13.5258	13.374	13.1759	13.3672	13.1171	13.7213	13.5364	3
DPG019G19	catalytic activity	11.6592	7.37294	11.9337	12.9706	12.7384	12.3363	12.1215	12.1182	12.2363	13.1203	12.5979	3
Contig1076	catalytic activity	12.2908	9.42086	13.0446	13.3676	13.2403	13.5396	13.0448	13.026	12.9077	13.2194	13.2395	3
Contig700	catalytic activity	12.154	7.37542	12.9502	13.7483	13.6272	13.3152	13.2578	13.2181	12.9751	13.7709	13.3308	3
Contig1164	catalytic activity	14.1416	8.51721	14.641	15.3678	15.4897	15.2296	14.8008	14.8785	14.8005	15.3924	15.174	3
Contig469	catalytic activity	13.0067	9.36445	13.6307	13.9888	13.9903	14.0065	13.7539	13.7373	13.6175	13.9687	13.7453	3
MPB010A04016	catalytic activity	12.4601	8.94015	12.8954	14.2731	14.221	13.7572	13.4324	13.2989	13.2162	14.1	13.5587	3
DPG024A21		13.6369	7.83132	13.9801	15.2825	15.1464	14.9334	14.9599	14.3662	13.8874	15.2686	14.8468	3
DPG025L09		12.0103	6.77021	12.7939	14.1696	14.0215	13.7997	14.1511	13.2313	12.9198	14.3225	13.5471	3
DPG014O03	DNA-directed RNA polymerase activity	13.0381	5.16437	12.0572	14.29	14.1516	13.7853	14.2742	13.2611	12.7787	14.3981	13.5665	3
Contig1074	catalytic activity	12.6884	5.82938	12.4407	14.1256	14.2068	13.5058	13.7342	12.9472	12.6133	14.1387	13.1754	3
Contig997	catalytic activity	12.2689	6.28327	12.4541	14.1325	14.123	13.3928	13.3966	12.5941	12.6969	14.0254	13.0577	3
MPB029B05023		9.58045	6.32783	10.5516	12.0346	11.9326	11.5623	11.8984	11.5475	10.5747	11.9037	11.5272	3
Contig226	signal transducer activity	10.7266	7.63615	11.5377	12.0251	12.3602	11.7344	12.0218	11.9955	11.541	12.1831	11.8718	3
MPB004D06021		9.78953	6.858	10.0625	10.8343	11.0492	10.7194	10.7451	10.7355	10.0578	10.8242	10.1216	3
DPG003J03	catalytic activity	11.2362	10.1392	11.1845	12.2506	11.9224	12.0493	12.4895	12.1826	11.7912	12.2082	12.0451	3
DPG027A05		11.3534	6.31757	9.74331	12.4206	12.1915	10.8542	12.4683	11.5502	11.1879	12.3048	10.6869	3
DPG011O05			5.22174	10.1479	13.3048	13.1636	12.1017	13.6424	11.4344	11.8251	13.1248	11.8345	3
DPG016C05	DNA binding		6.24314	9.8759	13.401	13.0848	12.1246	13.681	12.6898	11.3881	12.9537	11.6916	3
Contig775			5.2421	10.2709	13.5999	13.462	12.3276	13.8709	12.7333	12.034	13.4413	12.0253	3
DPG024F13	DNA binding	10.8556	5.44038	10.1617	13.6384	13.3091	12.2105	13.8635	12.7041	12.1137	13.4463	11.9655	3
DPG015F05		10.6587	4.19129	8.38981	11.6304	11.2654	11.211	13.352	12.1138	9.37711	10.6651	10.829	3
DPG006J22		12.2875	7.3522	10.3251	12.8807	12.2999	11.9542	13.7691	12.8284	11.6878	12.3976	11.6759	3
DPG014G01	nucleotide binding	10.8782	6.96101	9.37192	11.8283	11.1255	11.3103	12.7085	11.3448	10.4455	11.4636	11.0258	3
DPG013L02		11.9354	11.2184	12.4923	13.1919	13.2379	12.8457	13.0763	13.0121	12.4588	13.0142	12.7904	3
MPB028F06019	catalytic activity	9.25195	8.3306	9.98308	10.924	10.9709	10.6345	11.0291	10.7793	10.178	10.7366	10.6967	3
DPG002I08	catalytic activity	12.8613	11.6342	13.1526	13.9359	13.8347	13.8711	14.1499	13.927	13.2752	13.819	13.2821	3
Contig1006	nucleotide binding	12.09	11.2214	12.3655	12.7396	12.5628	13.0417	12.8798	12.8196	12.3397	12.7351	12.5975	3
Contig1183	catalytic activity	13.5478	12.82	13.9703	14.3631	14.3028	14.5467	14.4549	14.3966	13.8445	14.3211	14.1598	3
DPG025O18	transporter activity	9.35661	5.95098	10.2729	11.332	11.048	11.21	10.8487	10.5407	8.27749	10.5651	10.7654	3
Contig452	nucleotide binding	12.2204	9.73732	12.7768	13.614	13.4292	13.3479	13.106	12.9974	12.1051	13.2807	13.3192	3
Contig961	catalytic activity		5.55534	11.5625	14.1088	14.3171	13.6398	13.0053	12.2545	11.2337	14.1729	13.5284	3
Contig1130	nucleotide binding	12.4947	10.3156	12.2378	12.6802	13.082	12.8201	13.17	12.9187	12.3324	13.455	13.4704	3
MPB029B04015	nucleotide binding	13.4268	11.9504	13.3181	13.7497	13.7824	13.7258	13.9118	13.6416	13.463	14.1083	14.1707	3
DPG015J05	nucleoside transmembrane transporter activity	8.24023	4.7152	7.86208	10.0654	9.98369	10.0281	10.5941	10.0677	8.43355	9.92149	10.1265	3
Contig27		11.0151	7.3788	10.3198	12.2803	11.9979	12.3203	12.2736	11.8875	10.0929	12.6254	12.598	3
DPG015J10	monooxygenase activity	9.93535	5.76809	9.01887	11.0689	10.5167	10.9624	11.4016	10.7086	8.98727	11.2548	11.1144	3
MPB022A10040	structural molecule activity	5.38807	4.99655	5.28078	5.9648	6.31096	5.10416	5.12159	4.93826	5.27342	6.42332	5.38127	4
Contig121		12.9905	12.7216	13.1116	13.6789	13.6296	12.9655	12.9209	12.9645	13.2207	13.8955	13.189	4
Contig1158	binding	10.7018	10.4512	10.8051	11.8847	11.8338	10.2361	10.7209	10.711	11.0456	12.2458	10.8508	4
Contig549		11.7403	10.9884	12.0755	13.3403	13.4866	11.9728	11.5232	10.7369	12.1146	13.3981	11.7869	4
MPB020E05020	Golgi apparatus	9.50493	8.34383	9.83369	11.0975	11.0841	8.79738	8.7612	8.26858	9.745	11.307	8.35491	4
DPG016J20		8.11449	8.16191	8.64167	9.22569	8.92583	8.14528	8.253	8.37782	8.42437	9.0858	8.1256	4
DPG011K10	catalytic activity	4.19491	4.15758	4.51979	7.06737	6.46922	4.24705	4.23171	4.20307	4.65627	5.88621	4.21182	4
DPG027E19		4.16983	4.30773	4.28979	5.05865	4.81962	4.28767	4.26026	4.21043	4.56015	4.77774	4.36739	4
Contig1009	catalytic activity	10.0398	11.0616	11.2017	12.0672	12.254	10.8462	10.6835	10.5927	10.5698	12.2127	10.8104	4
DPG009O02	ubiquitin cycle	4.53526	5.5775	5.88456	7.1473	6.86628	5.34097	5.62706	4.74433	6.04982	6.73312	5.26057	4
Contig343	protein folding	9.73458	10.9626	10.4056	10.3493	10.4003	10.3531	10.0455	10.0733	10.0376	10.0684	10.0337	5
MPB018C10038	hydrolase activity	7.61211	9.46024	8.28502	8.44348	8.39204	8.4112	7.46916	7.71046	7.77644	7.71206	7.85403	5
DPG003M15	protein folding	12.309	13.6776	12.8198	12.8754	12.8131	12.6673	12.5242	12.3622	12.3193	12.4245	12.2432	5
DPG027C09		10.1323	12.169	10.6	10.5255	10.5194	10.4631	10.247	10.3668	10.1253	10.33	10.0542	5
DPG013G17		8.97343	11.0079	9.73471	9.53831	9.77649	9.28054	9.01561	8.97167	9.42158	9.91407	9.86874	5
Contig492		13.8583	14.8821	14.3791	14.274	14.1393	14.1526	13.8096	14.0506	14.1886	14.4579	14.3187	5
Contig768		12.7539	13.8315	13.2501	13.2833	13.0941	13.2377	12.9816	13.0935	13.0168	13.1821	13.1642	5
DPG008F08	mitochondrion	10.6613	12.6972	11.5349	11.5977	11.4502	11.5464	11.0177	11.4042	11.2181	11.7104	11.5695	5
Contig1180	iron ion binding	13.4993	14.3421	13.7895	13.874	13.8036	13.7554	13.6882	13.8477	13.7301	13.8801	13.8964	5
DPG004O16		7.40221	9.90675	8.14514	8.38133	8.36315	8.02977	8.01747	7.98044	7.92307	8.17669	8.39857	5
Contig355	nucleotide binding	14.3548	14.9679	14.6235	14.619	14.6871	14.603	14.4187	14.5618	14.4049	14.7299	14.6727	5
MPB025F06019	RNA binding	10.8171	11.9245	11.3659	11.3194	11.3934	11.4354	10.8628	11.0686	11.0341	11.3282	11.4203	5
Contig893	structural constituent of ribosome	12.5592	13.9726	13.0314	13.1803	13.1233	13.3289	12.5492	12.8486	12.6393	13.2077	13.111	5
Contig62	catalytic activity	9.80231	10.6511	9.90963	10.2881	10.0612	10.3583	10.018	9.67868	9.86546	9.92464	9.90662	5
DPG007K15		8.25967	10.4274	9.01752	9.31765	8.87662	9.24953	8.87843	8.39035	8.9035	9.05871	9.01392	5
Contig313		8.9419	10.5029	9.40678	9.8367	9.66784	9.72848	9.72918	8.98485	9.42366	9.60476	9.27438	5
DPG027D07	structural constituent of ribosome	11.9582	13.3706	12.2135	12.6003	12.3021	12.722	12.5672	12.5577	12.3239	12.6126	12.5483	5
Contig92	ATP synthesis coupled proton transport	12.9154	13.7278	13.12	13.2144	13.1524	13.3402	13.1855	13.2887	13.0065	13.1896	13.3324	5
DPG004F23	cation transport	11.2661	12.3713	11.6876	11.6966	11.6368	11.8072	11.7946	11.6509	11.4422	11.6901	11.7559	5
DPG002O11	catalytic activity	9.23217	10.8032	9.85272	9.87251	9.7962	10.0739	9.52903	9.65156	9.36643	9.97444	10.0571	5
Contig32	nucleotide binding	11.2126	12.7991	11.7071	11.9669	11.7558	12.1549	11.4779	11.6005	11.5013	11.8058	11.936	5
DPG015F18	intracellular	11.8147	13.4913	12.293	12.5029	12.4473	12.901	12.1909	12.4118	12.1381	12.4834	12.6796	5
Contig435	structural constituent of ribosome	13.5971	14.7954	13.8068	14.1457	13.9854	14.2291	13.9989	14.0698	13.6844	13.9734	14.068	5
Contig188	structural constituent of ribosome	11.5916	13.1107	11.8122	12.3215	12.0436	12.4834	11.9281	12.0192	11.6571	12.0719	12.2039	5
Contig544	structural constituent of ribosome	13.2761	14.6868	13.4144	13.7985	13.736	13.977	13.5722	13.5396	13.2802	13.7129	13.6572	5
Contig817	nucleotide binding	11.3694	13.3313	11.7381	12.1212	11.9302	12.3703	11.7046	11.7777	11.4407	11.9048	11.86	5
Contig194	structural constituent of ribosome	10.7112	12.8273	11.0943	11.7169	11.2959	11.7197	11.3778	11.3151	11.0755	11.4942	11.3424	5
Contig850	nucleic acid binding	11.2335	13.2076	11.7428	12.0585	11.802	12.2568	11.8502	11.8534	11.6499	11.8841	11.897	5
Contig767	structural constituent of ribosome	11.6007	13.2432	11.9974	12.367	12.0879	12.5217	12.1621	12.1768	11.8611	12.1552	12.1349	5
Contig718	RNA binding	11.4438	13.4651	11.9994	12.3401	12.064	12.4867	11.9642	12.0073	11.6566	12.0756	12.184	5
Contig956	structural constituent of ribosome	10.7531	13.0399	11.1756	11.7963	11.3388	11.7766	11.3757	11.215	10.9528	11.3684	11.3096	5
Contig641	structural constituent of ribosome	12.2108	13.9292	12.6702	12.954	12.7087	12.9838	12.7008	12.6545	12.4081	12.7159	12.6665	5
DPG018P22	structural constituent of ribosome	12.1975	13.9265	12.7464	12.9732	12.5451	13.0715	12.5213	12.6418	12.5597	12.8488	12.6636	5
DPG010A18		10.7036	12.5311	11.1372	11.4457	11.0892	11.5734	11.0325	10.9958	11.056	11.3151	11.1922	5
Contig459	structural constituent of ribosome	12.0737	13.7209	12.4417	12.757	12.5057	12.7233	12.3523	12.3596	12.3587	12.6701	12.5481	5
Contig602	structural constituent of ribosome	13.0419	14.4847	13.4258	13.5499	13.4961	13.6833	13.2041	13.4089	13.0483	13.3815	13.3759	5
Contig1185	structural constituent of ribosome	13.19	14.6151	13.5453	13.6998	13.5808	13.776	13.3089	13.4464	13.3124	13.6104	13.575	5
MPB003A12048	prenyltransferase activity	8.10489	9.56426	8.53098	8.70037	8.64708	8.78487	8.26251	8.39764	8.28789	8.54566	8.68863	5
DPG008M23		9.0464	10.1352	9.22718	9.45004	9.19715	9.72884	9.49226	9.27251	8.98812	9.21448	9.3374	5
Contig520	structural constituent of ribosome	14.3422	15.1806	14.3946	14.5435	14.5048	14.7251	14.4071	14.5047	14.1603	14.4603	14.5743	5
Contig574		12.6002	13.7245	12.7399	12.9481	12.7615	13.211	12.7773	12.6078	12.5112	12.737	12.9535	5
Contig287	RNA binding	13.3102	14.6317	13.535	14.0433	13.9087	13.9575	13.671	13.6236	13.477	13.985	13.7832	5
Contig385	structural constituent of ribosome	13.8632	14.9222	14.1065	14.3322	14.3808	14.4365	14.0391	14.0991	13.931	14.3444	14.2301	5
Contig904	structural constituent of ribosome	14.6157	15.4756	14.7126	14.9642	14.9543	14.9579	14.6822	14.7446	14.5752	14.8897	14.8524	5
Contig449	structural constituent of ribosome	13.4097	14.8597	13.8388	14.1967	14.0492	14.2053	13.5349	13.5169	13.5519	14.007	13.8658	5
DPG006L01	structural constituent of ribosome	12.5622	14.1523	13.0021	13.4241	13.3998	13.2162	12.6831	12.8043	12.6874	13.3373	13.0307	5
DPG007P19	structural constituent of ribosome	12.6078	14.1956	12.9128	13.4501	13.3297	13.327	12.8889	12.902	12.8018	13.2567	13.074	5
Contig448	structural constituent of ribosome	12.7676	14.3668	13.1192	13.694	13.5781	13.535	12.9842	12.9875	12.9496	13.5081	13.2549	5
Contig834	structural constituent of ribosome	13.2883	14.8035	13.6363	14.0864	13.9941	14.0163	13.4074	13.4876	13.4767	13.975	13.7196	5
DPG019F07	structural constituent of ribosome	14.633	15.3149	14.53	14.949	14.9144	14.8607	14.6218	14.7097	14.5568	14.824	14.7618	5
Contig278	RNA binding	14.6478	15.4684	14.6386	14.952	14.9457	14.933	14.6589	14.7466	14.6104	14.9241	14.8131	5
Contig307	structural constituent of ribosome	13.3559	14.4644	13.3056	13.7752	13.8604	13.8246	13.4363	13.5584	13.3401	13.7359	13.6224	5
Contig101	structural constituent of ribosome	14.626	15.4382	14.6704	15.1105	15.1008	15.0207	14.6831	14.733	14.5352	14.9523	14.8	5
Contig222	receptor activity	14.2027	15.1185	14.2031	14.7074	14.6799	14.4993	14.2301	14.2366	14.1747	14.6877	14.3278	5
Contig828		12.1597	13.648	12.2703	12.7139	12.5387	12.6634	12.6732	12.4642	12.1192	12.5431	12.5036	5
DPG027I07	structural constituent of ribosome	12.9377	14.2752	12.9058	13.3656	13.1813	13.3497	13.2145	13.1277	12.961	13.2249	13.1198	5
Contig1038	structural constituent of ribosome	14.111	15.2414	14.0912	14.4889	14.5525	14.4917	14.3346	14.2865	14.1121	14.4423	14.2763	5
Contig1124	structural constituent of ribosome	13.4764	14.7141	13.5556	14.0183	13.9469	13.9449	13.7241	13.6571	13.5432	13.8699	13.7454	5
Contig8	ribosome	12.8127	14.3791	12.9622	13.4964	13.4396	13.3018	13.2018	13.1656	12.772	13.1899	12.9664	5
DPG011N09		9.35632	11.5625	9.65547	10.1087	10.2312	9.96091	9.76762	9.80796	9.34575	9.96287	9.70836	5
Contig110	transport	14.3352	15.2068	14.4791	14.8124	14.6253	14.6151	14.4808	14.5406	14.4666	14.6895	14.5495	5
Contig463	structural constituent of ribosome	13.7424	14.8427	13.815	14.3161	14.2165	14.0691	13.8501	13.9529	13.8779	14.235	14.0438	5
Contig38	structural constituent of ribosome	11.8342	13.9281	12.2733	12.7951	12.5008	12.6595	12.2948	12.2499	12.0827	12.5454	12.2992	5
DPG005N04	nucleotide binding	11.8451	13.8357	12.1738	12.6923	12.3456	12.5819	12.2516	12.1918	12.1252	12.355	12.3195	5
Contig1199	structural constituent of ribosome	11.9404	13.8317	12.2734	12.7425	12.4251	12.6719	12.3632	12.3001	12.3339	12.5188	12.3537	5
Contig696	structural constituent of ribosome	13.2565	14.6761	13.3178	13.7675	13.5413	13.6556	13.4114	13.4128	13.3289	13.5165	13.3451	5
Contig853	structural constituent of ribosome	14.3797	15.4482	14.4289	14.7612	14.6682	14.7466	14.4779	14.4705	14.4069	14.6596	14.5007	5
DPG005H13	structural constituent of ribosome	11.6302	13.3186	11.8073	12.5114	12.1231	12.3304	12.0037	11.9342	11.8719	12.3616	11.8633	5
Contig429	structural constituent of ribosome	12.7471	14.0785	12.8744	13.4224	13.0742	13.1949	13.051	13.0402	13.0642	13.1797	12.9184	5
Contig430	structural constituent of ribosome	11.3986	13.5379	11.6846	12.4224	12.0414	12.0588	11.9584	11.7625	11.7815	12.0902	11.6954	5
Contig879	nucleotide binding	12.6844	14.3477	12.7702	13.358	13.1466	13.2347	13.1256	12.9371	12.8893	13.1736	12.9085	5
DPG022H04	NADH dehydrogenase activity	12.9965	14.4978	13.4162	13.7111	13.7076	13.5374	13.2906	13.256	13.229	13.4961	13.2788	5
Contig847		11.5371	12.9842	11.7661	12.2372	12.1092	12.0061	11.7212	11.7132	11.835	11.935	11.9176	5
Contig156	structural constituent of ribosome	12.4681	14.0868	12.5719	13.2171	13.0821	12.8952	12.7011	12.5096	12.7208	13.047	12.6339	5
DPG003P21	structural constituent of ribosome	12.8358	14.3479	12.8669	13.4462	13.2464	13.2216	12.9739	12.8772	12.8856	13.264	12.8617	5
Contig1132	structural constituent of ribosome	13.3272	14.8246	13.5311	13.8822	13.7785	13.783	13.3438	13.3161	13.3551	13.7026	13.4785	5
Contig488	structural constituent of ribosome	11.2562	13.2921	11.5202	12.1491	11.892	11.902	11.4849	11.4526	11.2128	11.8586	11.4631	5
Contig67	structural constituent of ribosome	13.398	14.8136	13.7609	14.1924	13.9812	14.0171	13.6937	13.5345	13.6757	14.036	13.685	5
DPG022M19		9.19996	10.7755	9.48999	10.0267	9.77749	9.87071	9.64181	9.4052	9.49694	9.76883	9.55368	5
Contig680	structural constituent of ribosome	13.065	14.6282	13.386	13.781	13.6399	13.7017	13.3597	13.3001	13.2766	13.7067	13.3954	5
Contig707	structural constituent of ribosome	12.3751	14.0086	12.6378	13.1981	13.0079	13.0037	12.7683	12.6368	12.6121	13.0593	12.7299	5
Contig228	structural constituent of ribosome	12.4691	14.2502	12.8799	13.3365	13.0326	13.1003	12.6932	12.6438	12.6378	13.1646	12.839	5
Contig138	structural constituent of ribosome	13.1547	14.8532	13.4206	13.8521	13.6847	13.7901	13.4495	13.3625	13.3933	13.82	13.5746	5
Contig553	structural constituent of ribosome	14.0709	15.0872	14.2631	14.4359	14.371	14.4484	14.1862	14.1348	14.1308	14.4486	14.2842	5
Contig411	structural constituent of ribosome	12.8946	14.4591	12.9437	13.5618	13.3993	13.401	13.0272	13.0234	13.0524	13.4381	13.1718	5
Contig569	structural constituent of ribosome	12.9389	14.5783	13.1354	13.6738	13.3607	13.4343	13.0992	13.1272	13.2016	13.5874	13.234	5
Contig72	structural constituent of ribosome	12.5721	14.0539	12.8353	13.2494	13.0066	13.0742	12.828	12.7329	12.8494	13.1129	12.8814	5
Contig579	structural constituent of ribosome	14.6508	15.7092	14.9267	15.3519	15.3779	15.0937	14.6693	14.6002	14.9132	15.3014	15.0082	5
MPB023F02003		10.6938	12.1462	11.1665	11.631	11.3334	11.3967	11.0207	10.6792	10.9083	11.4356	11.1854	5
DPG021G05	structural constituent of ribosome	12.2684	13.9543	12.7067	13.1232	12.8611	13.0794	12.5302	12.5293	12.8519	13.1395	13.0963	5
Contig21	structural constituent of ribosome	11.8746	13.7253	12.4738	12.9871	12.6769	12.7773	12.354	12.2396	12.4429	12.8692	12.6169	5
Contig946	structural constituent of ribosome	14.1646	15.3474	14.3952	14.783	14.6529	14.5289	14.2991	14.2581	14.4958	14.7967	14.5451	5
DPG004B15	structural constituent of ribosome	12.4207	13.9595	12.9036	13.2955	13.1667	13.0942	12.5686	12.6045	12.8067	13.3003	12.9431	5
DPG010A23	structural constituent of ribosome	12.338	13.8849	12.835	13.2329	13.1343	13.0586	12.5307	12.5716	12.7483	13.2711	12.8842	5
DPG022J11	catalytic activity	12.7957	11.7839	12.7172	12.8019	12.6461	13.0651	12.9143	13.045	12.5971	12.9945	13.2439	6
MPB007F08027	neprilysin activity	10.4977	7.93682	10.0825	9.99656	9.98375	10.5312	10.1067	10.3333	9.69204	10.2209	10.9392	6
DPG017I03		8.34738	7.1824	8.63342	8.32649	8.36002	8.87302	8.68513	8.72986	8.595	9.03073	9.37671	6
Contig1071	catalytic activity	12.995	11.5679	13.3059	13.4417	13.207	13.6333	13.686	13.4909	13.64	13.7039	13.7886	6
Contig1100	catalytic activity	9.81763	7.60775	10.2632	10.1479	10.0195	10.6458	10.584	10.3928	10.6617	10.8213	11.1858	6
Contig1013	catalytic activity	11.338	9.71724	13.167	12.1957	12.2977	13.3223	13.5757	13.8797	13.4287	12.9153	14.6677	6
Contig375	catalytic activity	13.42	11.6583	14.0148	13.2072	12.9686	14.0764	14.1115	14.4228	14.1049	13.4266	14.6612	6
DPG013M23	cytoplasm	10.8263	9.19421	11.1255	10.9084	10.5925	11.5037	11.2971	11.8544	11.0206	11.152	11.8362	6
DPG016P03	cytoplasm	11.144	9.52779	11.5882	11.2312	10.936	11.8714	11.5807	12.1758	11.3702	11.4892	12.2165	6
Contig810		13.246	12.3953	13.3315	13.5135	13.4026	13.8576	13.9037	13.6895	13.5135	13.5148	13.8906	6
MPB030F03011	phosphatidate cytidylyltransferase activity	7.9184	5.24895	8.42773	9.14495	9.10275	10.5912	10.1003	9.92718	9.47798	9.07682	11.4768	6
Contig1187	proton transport	13.0899	11.7008	13.0095	12.9015	13.1785	13.5717	13.3317	13.5532	12.9725	13.3604	13.6042	6
Contig757	transporter activity	12.4678	9.38338	12.9618	13.4948	13.6019	14.3824	14.1096	14.1069	13.0381	13.8257	14.5554	6
Contig325	aldehyde reductase activity	13.9969	13.0722	14.0716	14.2033	14.2155	14.6824	14.415	14.5444	14.1216	14.3761	14.6859	6
DPG009D01	aldehyde reductase activity	13.151	11.8996	13.3138	13.5066	13.599	14.094	13.9208	14.0742	13.6138	13.8636	14.1845	6
Contig379	catalytic activity	14.2122	12.5157	14.2782	14.1021	14.1564	14.6616	14.2709	14.4143	14.1918	14.188	14.6405	6
Contig352		10.8455	5.15761	11.9594	10.8885	11.4232	13.3327	13.1866	12.9195	12.4243	10.4855	13.6853	6
MPB021D08029	transporter activity	8.26569	5.47141	8.95128	8.32475	8.33346	9.28929	8.92565	8.95987	8.77433	7.88222	9.64865	6
Contig992		10.5465	6.36527	11.3734	11.4863	11.3256	11.9371	13.1058	13.4311	11.9633	11.1553	13.4971	6
Contig1191	transporter activity	12.8443	10.7295	12.8872	12.8908	12.82	13.6044	13.7876	13.513	13.1113	12.9459	13.3013	6
DPG017M16	transporter activity	13.923	12.5082	13.8967	13.93	13.8219	14.4831	14.5385	14.3878	14.0356	13.9752	14.3506	6
DPG009M09	carboxylesterase activity	12.2538	11.2974	12.4738	12.2572	12.3219	12.7502	12.826	12.8181	12.5688	12.4854	12.8417	6
Contig368	carbohydrate metabolic process	13.4211	11.3021	13.7397	13.4244	13.3051	14.2243	14.2515	14.4778	13.9077	13.3679	14.0175	6
DPG014L20	hydrolase activity	11.935	8.12763	12.2838	11.3865	11.652	12.6455	13.0321	13.1419	12.5678	11.665	12.763	6
DPG014B23		14.2028	13.7756	14.1989	14.2935	14.2116	14.5703	14.4714	14.627	14.2376	14.1639	14.3846	6
Contig1143	transporter activity	14.9499	14.5275	14.9425	15.0009	15.122	15.3903	15.3554	15.4303	14.9982	14.9589	15.2334	6
MPB012A05024	nucleotide binding	10.6835	9.21263	10.6021	10.6077	11.0349	11.4273	11.8117	11.6419	10.4088	10.9177	11.3579	6
Contig541	catalytic activity	13.6888	11.8627	13.4165	13.7409	13.7356	14.2616	14.102	14.3015	13.2638	13.6638	14.2615	6
MPB008C12046	metabolic process	13.0334	8.40848	12.4842	12.8095	12.8485	14.0627	13.8979	14.1417	11.8009	12.2203	13.6431	6
Contig25		13.1573	12.7317	13.8052	13.4094	13.2651	14.3057	14.1669	14.1657	13.7994	13.5125	14.1519	6
Contig1182		9.52827	8.51832	10.2918	10.0722	9.9072	10.8622	11.2739	10.8171	10.4614	10.0793	10.6774	6
Contig691		8.48468	6.28701	10.744	10.0515	9.66229	11.1159	11.711	12.588	10.9381	9.17202	10.9508	6
Contig457	endoplasmic reticulum	12.8373	8.99751	14.2807	13.4249	13.4445	14.8543	15.0424	15.2864	13.9681	12.2298	14.4106	6
Contig1140	cholinesterase activity	11.4184	5.6362	11.8451	10.9129	10.3202	13.8435	13.6214	13.969	11.8113	8.74421	12.2624	6
DPG011O04		12.4048	7.07747	12.6466	12.4289	11.9265	14.5068	14.4398	14.6038	12.8173	10.4413	13.1677	6
Contig382		13.3697	12.0281	13.8477	13.8946	13.5874	14.3692	14.3825	14.5789	13.6977	13.6362	13.9967	6
Contig869	carbohydrate metabolic process	13.7093	13.0078	13.9655	14.0771	13.853	14.236	14.3494	14.3939	13.9387	13.6608	13.8215	6
Contig942	alcohol metabolic process	7.7082	12.6184		6.04985	5.80834	5.90261	5.8734	6.15926		12.8934	13.4456	7
MPB027D11045	nucleosome		11.836	4.65288	4.3682	4.49383	4.74155	4.83437	4.80137	9.77939	10.9288	9.28498	7
DPG021I22		5.49609	6.30957	4.60276	4.51782	4.49669	4.79737	4.66566	4.87589			6.05528	7
Contig1015	heme binding	12.5179	13.0964	12.3564	12.4967	12.5071	12.0942	12.311	12.4209	12.8582	13.2483	12.8673	7
Contig703	binding	10.9133	11.5704	10.8411	11.0426	11.0645	10.8417	10.9828	10.9741	11.6298	11.9208	11.9464	7
MPB013E02004	catalytic activity	8.50003	9.72915	7.56465	7.52835	7.67301	6.87135	7.18563	6.85371	9.90601	12.1232	11.0215	7
DPG006O18		13.5318	14.5313	13.2084	13.1133	13.4181	12.606	12.4343	12.3444	12.3855	12.6663	12.657	8
DPG016I22		11.5892	13.6491	10.0115	11.1145	11.3405	9.6575	9.5918	8.96135	8.78522	9.65325	9.38645	8
MPB009B10039	membrane	13.0316	14.6427	11.9296	12.4673	12.9776	11.6049	11.2867	11.0481	10.7048	11.5382	11.3906	8
DPG004B24	membrane	9.44765	12.1295	8.78736	9.13133	9.74817	8.40921	8.22697	7.8462	7.63567	7.90814	7.6922	8
DPG009N16		10.8743	14.241	9.93232	10.7024	10.1172	9.55891	8.77114	8.18791	8.26297	9.11547	8.53228	8
DPG008F16	actin binding	11.8764	12.222	11.3507	11.0995	11.5078	11.0804	10.7695	10.937	10.8795	11.2726	11.2552	8
Contig1018		13.6845	14.6953	12.4354	12.6868	12.6467	12.2164	12.0132	11.5963	11.8448	12.2764	12.3972	8
DPG005H06		11.398	12.2094	9.41832	10.0568	9.97223	9.30732	8.88016	8.70585	8.55557	9.46073	9.6478	8
MPB027D10037		11.3871	11.9085	10.4047	10.5027	10.9579	10.2654	10.3628	10.6325	9.84789	10.8892	10.5079	8
MPB011E07028		7.51872	8.21086	6.77477	6.26647	6.93992	6.02888	6.07737	6.23527	5.4112	6.40267	6.16025	8
DPG009P20		10.7111	11.3131	9.78278	9.93594	10.3316	9.77457	9.70563	9.81708	9.32601	9.75947	9.80756	8
DPG006I11	actin binding	10.9096	12.2518	9.7705	9.42099	10.0789	9.33155	9.20661	9.31409	8.53453	9.26619	9.33504	8
MPB003C10038	nucleotide binding	12.3328	12.6757	11.9539	12.2983	12.2368	12.2649	11.8016	11.8422	11.5832	12.0712	12.0171	8
Contig466	gap junction	13.0987	13.9347	12.103	12.5834	12.6364	12.5551	12.5467	12.586	11.7618	12.5738	12.7308	8
Contig442		9.7773	10.6203	9.19895	9.52853	9.65238	9.60503	9.31398	9.38189	8.78071	9.38001	9.39633	8
DPG016P11	protein phosphatase type 2A complex	11.889	12.4626	11.4105	11.4674	11.7447	11.7213	11.2107	11.3558	10.9206	11.2746	11.4004	8
Contig1189		14.4752	11.9775	14.0929	13.2202	13.1968	13.2001	13.4796	13.4203	14.2464	13.5637	13.3763	9
Contig440	catalytic activity	15.4263	13.745	15.0486	14.7699	14.7966	14.5728	14.7743	14.5458	15.2181	14.8511	14.7093	9
DPG009H19		11.3903	8.71031	10.3687	10.1192	10.1188	9.99562	10.3689	10.3282	10.8685	10.2565	9.58676	9
Contig1072	monooxygenase activity	13.0095	8.92118	12.4292	11.3072	11.6952	10.7748	11.423	11.9112	12.6877	11.6388	11.0142	9
Contig647	monooxygenase activity	11.969	5.67151	10.4751	9.22636	10.021	8.6412		9.7296	11.1722	9.94641	8.70141	9
DPG018O13	protein binding	12.0437	9.59644	11.4033	11.0911	11.2301	10.8437	11.17	11.3292	11.6871	11.1482	10.7243	9
Contig136	membrane	13.9529	12.5393	13.8429	13.8085	13.6743	13.4037	13.7339	13.6191	14.1406	13.7031	13.359	9
DPG007J14	hydrolase activity	13.6804	9.14473	11.5014	12.3477	12.3732	11.7734	12.2256	11.8038	12.5245	12.1206	11.4108	9
DPG011F06	cell wall	13.4347	7.58454	11.4958	12.59	12.6846	11.3911	12.359	11.6615	13.0064	11.8212	10.5879	9
DPG003H15		9.8208	6.13834	8.61103	8.97131	9.04316	7.80012	8.8749	8.79289	9.38068	8.79642	7.95551	9
Contig478	lipid metabolic process	14.9388	8.40831	14.3412	11.9502	11.6268	11.8964	12.3421	10.9935	14.8166	13.6207	13.6597	9
DPG002H15	lipid metabolic process	14.6582	7.36548	13.8335	11.1149	10.8973	10.9236	11.4015	9.82502	14.6764	13.0846	12.9748	9
Contig630	endoplasmic reticulum	15.9513	12.0243	15.8196	15.0278	14.421	15.3253	14.9814	14.4984	15.805	15.1005	15.2595	9
Contig205		12.8724	11.1431	13.215	12.232	12.2925	12.4709	12.2233	12.4355	13.0342	12.5939	12.5886	9
Contig868	catalytic activity	13.8127	8.53922	14.2549	12.2864	11.8041	12.0184	12.3839	11.4195	14.3872	12.2779	12.0768	9
Contig1056	carbohydrate metabolic process	13.4881	10.6594	13.7284	12.8799	12.5126	12.8432	12.6967	12.8398	13.9477	12.6253	12.3947	9
Contig275	catalytic activity	15.3534	8.06908	15.2052	13.2417	13.035	12.5535	12.4559	12.9459	15.2887	12.4605	12.4464	9
MPB018G04010	carbohydrate binding	13.3115	11.5794	12.9058	12.8181	12.8016	12.1351	12.0964	11.9932	13.3148	13.0473	12.6888	9
DPG003B03	acyl-CoA dehydrogenase activity	11.4227	9.70071	10.7896	10.8135	10.6983	10.5378	10.2673	10.0478	11.1638	10.9996	10.4452	9
DPG025J17	protein binding	12.9198	11.5527	12.7627	12.56	12.8427	12.2676	12.0379	12.4224	12.7405	12.446	12.2353	9
DPG015D15		13.3593	10.2463	12.8866	12.6019	12.528	12.6167	11.8783	11.7654	12.8848	12.3305	11.3619	9
Contig102		13.8097	10.331	14.044	13.4956	13.3007	12.7081	12.53	12.4182	13.9412	13.1511	12.0716	9
DPG003O23		11.1944	6.27594	11.1345	10.1138	10.4427	9.55296	9.15756	9.66911	10.9143	9.61436	9.14898	9
DPG013A19	monooxygenase activity	10.7523	7.0497	10.9755	10.6256	10.3358	9.01883	9.21473	9.37422	11.2757	11.291	9.19762	9
Contig676	protein binding	14.8322	13.7088	14.6585	14.5759	14.4865	14.2506	14.1846	14.4138	14.6435	14.6031	14.1997	9
DPG014L04		13.7305	11.4565	13.5271	13.0923	13.203	12.855	12.8621	13.0072	13.7498	13.3574	13.196	9
Contig1017	catalytic activity	11.2101	9.51315	11.1425	10.6096	10.8084	10.2761	10.4408	10.5906	11.1795	11.0819	10.7015	9
Contig1053		12.6465	6.49425	13.8062	12.9001	12.7136	11.5854		9.31939	13.6452	12.9936	11.6549	9
Contig698	hydrolase activity	14.4582	8.09438	13.6739	13.3343	13.6698	12.1549	11.1446	11.1403	13.8692	13.3812	12.153	9
Contig396	monooxygenase activity	12.8564	10.4201	12.9524	12.5145	12.6166	12.1648	11.8752	11.9001	13.0404	12.6777	12.3821	9
DPG001B13	Golgi stack	11.8676	9.91708	11.7623	11.5488	11.577	11.0127	10.8514	10.8483	12.1122	11.5196	11.3114	9
Contig406		12.608	8.39565	13.4578	11.7003	11.296	11.0344	10.4358	10.4606	13.4113	12.4822	11.8008	9
MPB014G06018	metabolic process	11.4495	9.50414	11.4655	11.0823	10.6826	10.7199	10.6322	10.5053	11.5661	11.1955	10.5358	9
DPG001A20	enzyme inhibitor activity	12.2481	12.9301	11.708	11.8523	12.2424	11.7239	11.9247	11.9963	12.1646	11.8165	11.5082	10
DPG015H12		10.6556	11.5972	9.64951	9.94558	10.0363	9.83778	10.0049	10.1724	9.55565	9.58272	8.97593	10
DPG019M09	transporter activity	11.4996	12.2092	10.9062	11.134	11.0455	10.8977	11.0936	11.2461	10.8185	11.0355	10.867	10
DPG015O20	two-component response regulator activity	12.8911	13.9682	12.4085	12.394	12.406	12.3244	12.3789	12.2865	12.4717	12.4009	11.9882	10
MPB022C11046	nucleic acid binding	10.2218	11.7149	9.55211	9.75927	9.77682	9.48165	9.60725	9.52532	9.72749	9.86937	9.09902	10
MPB009C02006	protein kinase activity	14.5395	15.2494	14.1659	14.4988	14.5038	14.2422	14.3269	14.3815	14.3681	14.3724	14.162	10
Contig1048	translation initiation factor activity	13.0929	14.3693	12.8097	13.1477	13.0776	12.7268	12.8739	12.8001	12.9259	13.1533	12.6475	10
DPG002F18	cytochrome-c oxidase activity	10.4656	12.3295	9.93512	10.4028	10.0098	9.7358	9.96903	9.88652	10.0613	10.2307	9.64201	10
DPG005N19	Rab GTPase activator activity	11.3992	12.4312	11.0374	11.2828	11.2544	11.0123	11.0391	10.9054	10.9306	10.8124	10.4888	10
MPB005D12045	nucleic acid binding	10.1685	12.8902	8.71249	9.40308	9.23111	8.79181	8.99722	8.59691	7.81525	8.59005	7.78686	10
DPG001E14	dicarboxylic acid transport	6.75896	9.19751	5.47704	5.96246	5.83188	4.62128	5.23984	4.9384	4.61437	5.27921	4.88841	10
DPG004L17		11.4846	13.478	10.4288	11.2047	10.7543	10.253	10.5464	9.98865	10.0496	10.5905	9.81363	10
Contig1023		10.1773	11.6383	10.0542	9.84078	9.78787	9.88864	10.0053	10.1052	10.0168	9.61659	9.77426	10
DPG026P16	cation transport	4.85978	10.5631	4.59982	4.64299	4.57313	4.57683	4.61351	4.57345	4.9843	4.3189	4.07044	10
DPG006B04		4.33126	6.0673	4.45137	4.32957	4.45081	4.52217	4.74206	4.40774	4.60822	4.29346	3.88389	10
DPG016C21	nucleotide binding	11.1837	12.5674	10.9682	11.2658	10.9651	10.9392	11.1043	11.1528	10.9098	10.9303	10.4103	10
MPB026C02006		10.1985	11.8927	10.1686	10.2612	9.75083	10.1416	10.2197	9.88387	10.1871	9.72066	9.3456	10
MPB007D05021		8.8617	10.1438	8.72329	8.72494	8.81024	8.81714	8.79509	8.40473	8.83382	8.19124	8.42217	10
Contig613	nucleotide binding	9.96495	11.1074	10.0992	10.0216	10.0347	9.78128	9.51829	9.73915	9.802	9.50019	9.3509	10
DPG007I17		11.4015	12.2411	11.3249	11.4825	11.1608	11.1858	11.1223	11.0717	11.2373	10.7929	10.7547	10
Contig1026	nucleotide binding	12.8607	11.9961	12.8825	12.8694	12.4539	12.2161	12.4473	12.026	13.0631	13.207	12.2993	11
Contig104	cell wall	8.00708	8.12862	10.181	10.9022	11.2983	9.93427	9.633	9.71616	10.276	11.2906	10.0722	12
Contig1047	transporter activity	12.1603	12.1262	13.7285	14.0795	14.1142	13.7882	13.5143	13.4201	13.8047	14.1308	13.7304	12
DPG025N23	metabolic process	6.60048	4.7506	8.76822	10.0933	10.0368	7.49279	8.56075	7.96682	8.40729	10.1934	8.00601	12
MPB025F11043		5.37176	4.41631	8.41948	10.463	10.0166	7.63638	8.64508	7.13557	8.434	10.1924	7.73147	12
Contig383	cell wall	6.29178	5.43204	7.26244	8.23944	8.63515	7.07818	7.35942	7.43557	8.1228	8.38205	7.26476	12
DPG017P17		8.28616	7.82336	9.4059	9.70178	9.64473	8.81024	9.198	9.15361	9.54153	9.82782	9.01812	12
DPG010I03		8.52492	7.31379	10.7001	12.2211	11.8943	11.0343	12.676	11.1869	12.7201	12.6174	10.9067	12
DPG006O17	peroxidase activity	10.1729	9.76344	10.9809	11.6065	11.1815	11.3555	11.3136	10.8483	11.3854	11.5871	11.0841	12
Contig925	receptor activity	15.4239	14.9544	15.9535	15.9607	15.9471	15.9387	15.9317	15.7828	15.9604	15.965	15.9037	12
DPG022B06	receptor activity	14.9813	14.5707	15.5166	15.6148	15.6279	15.5626	15.6997	15.4727	15.5959	15.7263	15.5793	12
MPB008B01007	iron ion transmembrane transporter activity	13.0129	12.4725	14.613	14.7656	14.7585	14.5307	14.7415	14.3227	15.1782	15.1282	14.4726	12
Contig1065		10.1334	9.40787	13.5271	13.5462	13.1767	13.1415	13.4258	12.6874	13.9673	13.7851	13.0655	12
DPG008B04		10.5545	9.54309	14.6403	14.8601	14.6449	14.2924	14.3343	13.6288	15.1704	15.2073	14.2217	12
Contig414	signal transducer activity	12.5587	12.0847	15.305	15.1352	15.0897	14.9816	14.845	14.4664	15.2248	15.4667	15.0029	12
MPB008E04012	membrane	10.5992	9.85123	15.0051	14.7758	14.7916	14.6385	14.2738	13.7759	15.2942	15.2355	14.6892	12
Contig128	nucleotide binding	14.7097	14.3059	15.7377	15.6983	15.6666	15.6475	15.6231	15.5031	15.7758	15.7336	15.5851	12
Contig1028		14.5128	14.1322	15.5659	15.5124	15.4797	15.4815	15.4003	15.1967	15.5489	15.6097	15.4635	12
DPG019G23	nucleotide binding	14.6878	14.3097	15.7468	15.7498	15.6923	15.6812	15.5538	15.4073	15.7871	15.7717	15.6509	12
Contig666		13.7337	12.9901	15.5181	15.5598	15.55	15.4835	15.3897	15.0937	15.6666	15.6788	15.4723	12
Contig651		13.5598	13.0373	15.5966	15.6295	15.5516	15.4928	15.4585	15.1075	15.7345	15.7677	15.5103	12
Contig618	viral envelope	13.088	12.4432	15.4157	15.281	15.2868	15.1887	15.0681	14.6941	15.5122	15.5154	15.1945	12
Contig98	receptor activity	13.1066	12.4378	15.3473	15.2905	15.2902	15.1458	15.0852	14.7483	15.4339	15.5286	15.1189	12
Contig902	transporter activity	10.0458	9.18432	10.8015	11.0114	10.8835	11.03	11.1376	11.0883	10.9638	11.0768	11.0865	12
DPG002H12	transferase activity	13.3065	12.7077	14.2047	14.5151	14.3055	14.3002	14.4239	14.523	14.6799	14.6693	14.8273	12
Contig147	protein binding	8.88895	7.87667	10.4754	11.8495	11.9176	10.8798	11.4286	11.2529	10.9077	12.4006	12.3943	12
Contig576	diphosphomevalonate decarboxylase activity	11.2963	10.2209	11.9854	12.985	12.7068	12.5341	12.3424	12.1268	12.3509	13.5734	13.0254	12
DPG011P03	transporter activity	11.9627	10.8121	12.4653	12.9922	13.0305	12.5781	12.6414	12.5066	12.845	13.3027	13.0384	12
Contig1198	catalytic activity	12.2438		13.8816	14.6467	14.6786	14.1764	14.1078	13.9722	13.9418	14.7603	14.2953	12
Contig1148	cysteine-type endopeptidase activity	12.5023	10.4641	13.407	14.1711	14.1563	13.6609	13.887	13.8468	13.7559	14.1279	13.7488	12
DPG013I04	catalytic activity	8.19367	5.00455	10.8625	12.4817	12.3033	11.3314	11.8974	11.2631	11.3475	12.5713	11.4178	12
Contig428	transporter activity	11.0583	8.9226	12.8128	14.2985	14.2658	13.5659	13.0018	13.1673	11.7649	13.4147	12.7859	12
Contig929	catalytic activity	13.255	12.6995	13.6901	14.3007	14.2804	13.9357	13.7797	13.7819	13.7827	14.3218	13.7816	12
DPG015O16	catalytic activity	11.4726	10.0777	12.1696	12.8692	12.8724	12.5552	12.2622	12.3253	12.1407	12.972	12.3642	12
DPG022D05	catalytic activity	13.2971	12.6083	13.7781	14.1333	13.9566	13.8943	13.72	13.7427	13.678	14.0419	13.8394	12
DPG025F14	catalytic activity	6.1359	5.52375	6.51534	6.93494	6.73185	6.63431	6.80352	6.61964	6.56249	6.77169	6.35394	12
DPG013E19		12.2461	10.2994	13.3642	13.6367	13.7811	13.1199	13.3209	12.9907	12.9549	13.2814	13.071	12
DPG020C22	transporter activity	8.97021	5.56494	11.2189	11.6859	11.5001	11.2378	10.9495	11.2179	10.4741	11.2978	10.3364	12
Contig346	catalytic activity	13.2127	12.4672	14.0525	13.2157	13.4592	13.8316	13.6692	13.9504	13.874	13.2343	13.9277	13
DPG012L22		8.05908	5.64074	9.83535	7.4185	8.02269	8.82326	8.84728	9.77919	9.6058	6.79773	9.06072	13
Contig103	transferase activity	11.8418	10.5392	12.7845	11.3768	11.351	11.8759	11.9812	12.5135	12.4573	10.69	11.5623	13
DPG008C06		11.2212	7.09599	10.5421	9.48551	9.35985	10.478	10.3992	10.4662	11.4305	8.13583	9.28499	13
DPG004A03	transporter activity	13.6149	12.1787	14.1272	13.0669	13.3836	13.9317	13.5464	13.6548	14.0392	12.4564	13.3806	13
Contig684	protein modification process	12.9516	11.6249	13.2397	12.5558	12.6451	13.0656	13.0756	13.0969	13.234	12.0824	12.4678	13
Contig729	aminopeptidase activity	12.7446	11.8602	12.9105	12.3929	12.4899	13.0009	12.877	13.1112	12.9854	12.1105	12.4979	13
Contig160	monooxygenase activity	9.73174	4.78001	10.5905	9.69381	9.57442	11.5213	12.3228	12.1597	9.7219	4.35401	10.1275	13
DPG006L10	catalytic activity	11.7645	10.909	12.4673	11.7296	11.7162	12.1967	12.5678	12.3726	12.3548	11.2723	11.7619	13
Contig661	cell wall	12.8229	7.0351	13.625	11.5592	12.4355	13.7317	14.3483	14.771	13.9962	9.73271	12.8471	13
DPG006K12	cell wall	10.9754		12.2635	9.80539	10.4624	12.4454	13.2907	13.8953	12.7847	7.73214	11.463	13
Contig309	ATP binding	11.2788	12.1966	11.6554	11.8094	11.6101	11.2957	11.2591	11.1873	11.4226	11.824	11.4641	14
DPG001L06	DNA-directed RNA polymerase activity	9.56617	11.0491	9.97647	10.5056	10.2862	9.93575	9.75062	9.43338	9.96223	10.512	9.73975	14
DPG022M14	nucleotide binding	6.80402	8.98189	7.64988	8.26157	8.16663	7.27655	7.2286	6.81772	7.72079	8.22942	7.05399	14
Contig1034	ferrochelatase activity	11.0641	12.2297	11.7165	11.8518	11.8351	11.1175	11.2622	11.3063	11.5292	12.0679	11.3201	14
MPB023A11048	nucleic acid binding	7.82435	10.1403	8.99782	9.54495	9.75465	8.04782	8.37412	7.50391	8.97946	9.96094	7.98754	14
DPG027D23	catalytic activity	8.37562	9.88396	9.04016	9.47913	9.20988	8.43254	8.33077	8.26889	9.16552	9.54219	8.45429	14
DPG025M24	nucleic acid binding	11.0244	11.7955	11.2348	11.4468	11.5403	10.9504	10.7825	10.7342	11.3471	11.6804	10.9993	14
Contig1073	nucleotide binding	10.2511	10.9745	10.5659	10.8676	10.8001	10.0815	10.5386	10.2437	10.6178	10.8509	10.1382	14
DPG002F23	protein binding	4.83677	6.95262	5.35737	6.90967	6.67076	5.13187	5.12162	4.78523	5.67758	5.91535	4.51504	14
Contig462		4.61706	6.48591	5.36503	5.79082	5.77514	4.62528	4.70617	4.40115	5.5897	5.47243	4.59476	14
Contig52	protein binding	6.95939	9.20674	7.87194	8.22952	8.07903	7.01157	7.11571	6.76961	7.93985	7.90526	6.61264	14
DPG017H12		6.04726	7.54072	6.6182	7.2589	7.08822	6.19426	6.43479	6.12408	6.90597	6.91916	5.82408	14
DPG021E21	zinc ion binding	10.3237	11.5086	10.7874	11.2198	11.2489	10.516	10.6071	10.4897	10.8927	11.2443	10.3737	14
MPB016E03012	receptor activity	7.33941	10.0975	8.18603	9.03244	9.20681	7.17022	7.52065	7.44984	8.58048	9.29921	7.00747	14
MPB013B11047	nucleic acid binding	9.47936	10.7476	9.70401	9.92443	10.5581	8.72001	8.9381	9.08088	9.34232	10.7002	9.25942	14
DPG025N08	protein binding	10.1806	11.3747	9.9551	11.2208	11.1656	9.1884	9.52292	9.40459	10.0274	11.5572	9.43305	14
Contig118		9.17026	9.85534	9.108	9.42982	9.97916	8.13769	8.39263	8.41442	8.9277	9.98986	8.0695	14
Contig659	protein modification process	12.7536	13.3654	12.9312	13.1231	13.2111	12.3572	12.6044	12.6314	12.8642	13.1293	12.5036	14
DPG010N11	nucleotide binding	11.2261	11.9093	11.2651	11.566	11.657	10.6251	10.9034	10.8204	11.2912	11.7738	10.7939	14
MPB029H05017		5.96773	8.45126	6.35017	7.45071	7.57206	5.73488	5.48767	5.74712	6.69804	7.36255	5.78572	14
Contig119	enzyme inhibitor activity	14.4308	15.0697	14.3562	14.75	14.8848	14.2442	14.1606	14.2861	14.4685	14.7221	14.2276	14
DPG013A15	nucleic acid binding	12.7883	14.4195	13.0061	13.2737	13.5897	12.2074	12.1399	12.2467	12.9054	13.458	12.2514	14
DPG020H17		11.211	12.9162	11.5308	11.9369	11.8413	11.0324	10.7079	10.7606	11.3987	11.9221	11.0436	14
DPG007F16		10.0812	11.4142	10.6278	10.7724	11.0729	9.46985	9.39353	10.0049	10.4975	11.0297	9.99901	14
DPG012C08		8.92024	11.6088	10.1615	10.5871	10.3701	8.35155	7.75111	8.21188	9.58639	10.5154	7.99857	14
DPG012K17	catalytic activity	9.84859	11.8304	10.9231	11.0342	11.0766	9.59216	8.83283	9.34978	10.0094	11.0441	9.31431	14
MPB002B03015	pyroglutamyl-peptidase I activity	11.7181	12.2451	11.946	12.2667	12.4687	11.6037	11.2719	11.3906	11.8087	12.4276	11.4439	14
Contig174	GTP binding	13.7732	14.2502	13.5915	14.013	14.1541	13.5626	13.2758	13.3426	13.7113	14.0898	13.4289	14
DPG025H07		10.5076	11.4968	10.6487	11.2125	11.4824	10.2929	10.1953	9.98637	10.7994	11.3107	10.2029	14
Contig612	nucleotide binding	10.193	11.1618	10.4411	10.8668	11.0658	10.3736	9.84876	9.88728	10.5809	10.7955	9.98343	14
DPG017B11	nucleic acid binding	10.069	11.0298	10.4356	10.6391	10.894	10.2819	10.1261	9.98528	10.4113	10.6222	10.1429	14
MPB011E11044		7.6035	9.62499	8.3457	8.91717	9.53609	7.52573	7.43892	7.42662	7.73443	8.98266	7.76224	14
Contig105	nucleotide binding	12.125	13.453	12.508	13.1831	13.2034	12.3658	11.9795	12.1882	12.5907	13.3818	12.3884	14
MPB004G08026		9.77013	11.0991	10.1043	10.6692	10.8767	9.87373	9.73608	9.79041	10.1147	10.8079	10.0112	14
MPB009B09039	nucleotide binding	10.5463	11.3847	10.3031	10.5867	10.3662	11.0581	11.1624	10.7265	11.3634	11.0826	11.5772	15
Contig1035	hydroxymethylglutaryl-CoA reductase (NADPH) activity	9.03828	12.0382	7.54491	7.37202	7.06502	11.8304	11.3909	8.59637	11.6911	10.3767	14.5961	15
MPB019E07028	hydroxymethylglutaryl-CoA reductase (NADPH) activity	7.00725	9.95049	6.08094	5.58215	5.52743	10.5705	9.31757	6.86299	9.61838	8.72033	14.6442	15
Contig479	cytosol	13.5641	14.0921	13.2632	13.0797	13.0002	13.208	13.0069	12.9527	13.3471	13.0305	13.0279	16
Contig1040	endoplasmic reticulum	12.3345	13.0578	12.5157	11.8837	11.582	11.9256	11.8836	11.7443	12.1934	11.6655	11.8613	16
Contig1162	protein modification process	9.52741	10.3484	9.55506	8.70538	8.65792	8.99026	8.81285	8.89253	9.43093	8.66684	9.06758	16
DPG001J01	protein transport	10.9945	11.6725	10.9084	10.4314	10.2885	10.6265	10.4476	10.5425	10.896	10.215	10.4602	16
Contig752	nucleotide binding	11.8565	12.6765	11.8619	11.4759	11.3585	11.7095	11.3945	11.4696	11.911	11.4697	11.6914	16
DPG006E18	membrane	11.639	12.6091	11.5423	11.2487	11.1045	11.4078	11.1806	11.1967	11.8378	11.0611	11.4437	16
DPG009A01	ubiquitin cycle	10.2719	11.4763	10.1918	9.5943	9.35696	9.57071	9.55387	9.71953	10.2978	9.68068	9.57528	16
MPB028H10033		9.94219	10.6585	9.89001	9.58082	9.38807	9.7039	9.56067	9.62718	10.0152	9.51213	9.61073	16
MPB007D08029		10.3727	11.0936	9.94433	9.50639	9.72561	9.71315	9.72908	9.95761	9.996	9.69545	9.80377	16
DPG024N08		12.9803	13.3237	12.6964	12.4748	12.5503	12.3844	12.6857	12.7714	12.8527	12.6715	12.5731	16
DPG022G07	structural constituent of cell wall	12.8277	13.5863	11.7031	10.7151	10.9097	10.8414	11.2385	11.8617	11.8414	11.2604	11.2603	16
DPG011K03		11.496	12.756	11.3762	10.9531	10.9356	10.8832	11.477	11.1442	11.727	10.6768	11.0624	16
DPG014L07		9.33608	10.775	9.04144	8.59074	8.03337	8.52313	8.95015	8.45066	9.04267	8.13743	7.95978	16
MPB001C05022	transporter activity	12.2441	12.9551	11.3348	11.0178	10.8847	11.0332	11.303	11.0778	11.6221	10.9253	10.9245	16
DPG014D12	membrane	11.3536	12.6084	10.2648	9.97613	9.77164	9.73502	10.2194	10.2013	10.999	9.81963	9.6969	16
DPG016D07	protein binding	7.51	10.0153	6.20736	5.61169	5.17158	5.20635	5.77753	6.00226	6.89564	5.43524	5.30673	16
DPG001A03	protein binding	13.7954	14.7389	13.4112	13.2226	13.2899	13.1266	12.9038	12.9399	14.3683	13.0398	13.0157	16
DPG016F03	membrane	11.8172	12.3688	11.5558	11.666	11.5052	11.3638	11.4607	11.2677	11.8453	11.5109	11.4169	16
Contig17	proteasome regulatory particle	11.0793	12.6564	11.446	11.171	10.7516	11.2154	10.9696	10.74	11.7962	11.2023	10.9763	16
MPB004E12044	double-stranded RNA binding	11.8948	13.0947	11.9664	11.8374	11.6262	11.6629	11.7259	11.5434	12.2157	11.6047	11.425	16
DPG018D21		9.53116	10.749	9.76792	9.63889	9.13405	9.38117	9.15629	9.20319	9.80799	9.15639	8.86176	16
MPB008C04014		9.53249	12.8574	8.56259	8.741	8.17109	7.66071	8.7007	8.37856	9.19859	9.01004	7.67456	16
Contig743		10.698	12.7475	10.2543	10.4339	10.1485	9.94758	10.1413	10.2247	10.7	10.1807	9.82785	16
DPG019P10	protein binding	11.4776	13.1595	11.078	11.0781	10.6985	10.5973	11.0026	10.9668	11.5109	10.9393	10.6172	16
DPG004C02		11.0523	12.5079	10.9689	10.6771	10.4893	10.3362	10.4461	10.5348	11.1058	10.6355	10.5117	16
Contig214	GTP binding	13.2194	14.079	12.9668	12.9283	12.7023	12.8584	12.8859	12.8818	13.0882	12.9555	12.8133	16
DPG012E04		10.8264	12.6828	10.5205	10.2092	10.0058	10.0614	10.243	10.059	10.712	10.0879	10.0334	16
DPG003A04	stearoyl-CoA 9-desaturase activity	6.90654	10.0481	7.01308	7.16937	6.48532	6.01879	6.94032	6.32703	7.82196	6.83823	6.18783	16
DPG027O16		10.666	12.0145	10.7896	10.684	10.2931	10.1443	10.5018	10.5014	11.1599	10.6549	10.2822	16
MPB021A06024		9.98708	11.7153	9.74958	9.66773	9.31371	8.76352	9.32378	9.17014	9.928	9.66306	8.91567	16
DPG003B19	nucleotide binding	10.2955	11.4623	10.499	10.2186	10.1485	9.82031	10.0711	10.2359	10.5191	10.3242	9.95645	16
MPB019C01006	binding	10.1342	11.7117	9.89784	9.9873	10.0887	9.5597	10.0064	9.86501	10.5041	10.4298	9.98021	16
Contig814		10.1153	11.8378	9.60468	9.72333	9.24662	9.19658	9.96546	9.6056	10.2749	9.79087	9.49383	16
MPB005C04014		12.3037	13.9452	11.6452	12.1428	11.6773	11.4717	12.0875	11.7749	12.678	12.466	11.636	16
Contig987	catalytic activity	11.3303	11.2759	11.0938	12.0323	12.7272	10.7776	10.7877	11.1094	11.155	12.6764	10.9161	17
Contig186		10.5358	11.0456	10.9269	11.7883	12.1217	10.6019	10.3932	10.6332	10.7869	12.1387	10.6547	17
DPG027B06		11.4948	11.8939	11.5221	12.3519	12.6334	11.5239	11.3885	11.5578	11.6025	12.6871	11.6816	17
Contig1049		8.02631	9.36928	7.91988	11.3583	11.4328	8.70016	7.19269	6.63544	6.39141	11.9579	7.79126	17
DPG004D19	glycerol kinase activity	10.2132	10.5329	10.2842	11.1984	11.2045	10.0114	9.62318	9.82399	9.84361	11.183	10.0102	17
Contig825	receptor activity	10.8234	10.9646	10.9051	11.8479	11.7897	10.7737	10.1355	10.4317	10.6266	11.7449	10.6775	17
DPG022L03	nucleotide binding	8.49975	11.337	9.42252	10.2564	10.1026	8.76494	9.04509	8.97113	8.12111	9.78291	7.88028	18
DPG008A20		9.06022	10.4337	9.58723	10.1364	10.0106	9.63823	9.38741	9.38302	9.09336	9.70076	8.98676	18
Contig59	nucleotide binding	11.3979	12.5844	11.635	12.0306	11.9666	11.7522	11.8173	11.6882	11.3815	11.8534	11.5021	18
DPG003N15		6.77194	11.7958	7.35753	8.97008	8.81389	7.45164	7.74274	6.8686	6.96369	8.14795		18
DPG019J15	GPI anchor biosynthetic process	10.8976	12.1165	11.0311	11.5133	11.4669	11.1575	11.1128	10.8662	10.7814	11.2323	10.6917	18
DPG024D10		8.4457	11.2797	8.42886	9.3974	9.05074	8.03639	8.95479	8.58318	8.8183	9.41325	7.7494	18
DPG012C11	polysaccharide biosynthetic process	7.65441	10.1318	7.57049	8.46572	8.29933	7.26507	7.83947	7.66148	7.92262	8.58452	6.98515	18
DPG002P18	protein binding	10.1863	12.3471	10.0693	11.1324	10.6349	10.2114	10.3935	10.1034	10.1699	10.9701	10.0411	18
Contig37		14.2813	15.6419	14.2806	15.0163	14.7499	14.3008	14.5472	14.2529	14.3619	14.8981	14.0339	18
DPG004C11		14.3521	15.6248	14.3751	14.9401	14.7858	14.3515	14.6444	14.3031	14.4099	14.8922	14.193	18
DPG020G08	viral envelope	9.08362	12.6259	9.3901	10.9268	10.834	9.19929	10.8432	10.144	10.231	10.7135	8.97241	18
Contig595	cytoskeleton	9.98771	11.1469	10.0631	10.6381	10.5908	10.0354	10.3282	10.1672	10.3761	10.5685	10.0799	18
DPG015B18	cytochrome-c oxidase activity	13.5607	15.0357	13.7025	14.3332	14.3993	13.7624	14.0873	13.6908	13.9799	14.1749	13.5339	18
DPG020H16	tRNA binding	5.32054	6.93863	5.27265	5.59542	6.00654	4.9673	5.61996	4.95407	5.81883	5.63172	5.03701	18
DPG024K07	endoplasmic reticulum	8.48455	10.3098	8.74457	9.04788	9.20439	8.11661	8.63472	8.25953	8.86708	9.03332	8.21703	18
DPG022O19		8.03584	10.5405	8.25895	9.46231	9.14751	7.32009	7.8799	7.17434	8.45386	8.96753	6.54932	18
DPG007H07		11.3954	13.1361	11.4332	12.4195	11.7947	11.0155	11.2405	10.9754	11.5925	12.0943	11.0557	18
DPG005C16	cytoplasm	12.5991	14.2875	12.563	13.3497	13.1277	12.6384	12.7215	12.297	12.9932	13.1499	12.3187	18
DPG025M20	protein binding	10.121	11.6774	10.4795	10.9514	10.5424	10.1661	10.2017	9.86446	10.6873	10.7831	9.93338	18
DPG004I03	mitochondrial outer membrane	9.74339	11.5661	9.61452	10.3663	10.3996	10.026	9.54357	9.57374	9.47632	10.2163	9.67073	18
Contig754	nucleotide binding	14.1817	15.1068	14.1252	14.4989	14.506	14.1992	13.9821	14.162	14.1971	14.5496	14.2506	18
Contig812	translation initiation factor activity	13.5953	14.6399	13.3752	13.9293	13.8348	13.6395	13.5633	13.5022	13.6799	13.8789	13.5294	18
DPG024P08	nucleotide binding	13.4787	14.5754	13.287	13.8535	13.9066	13.3898	13.3444	13.3019	13.4694	13.8037	13.3867	18
Contig437	nucleotide binding	14.2585	15.0036	14.1032	14.3772	14.2482	14.152	14.1559	14.0307	14.2163	14.3997	14.129	18
DPG006N13	nucleic acid binding	13.4656	14.4121	12.9431	13.5509	13.5278	13.2889	13.3185	13.0954	13.2212	13.7337	13.2677	18
DPG016L03		10.7274	12.1569	10.3758	11.2493	10.8459	10.5457	10.5186	10.2684	10.4758	11.3998	10.7155	18
DPG022N13		8.03427	10.052	7.5165	8.39268	8.42737	7.4253	7.62737	7.14755	7.52296	8.02776	7.07034	18
MPB025D06021		10.0856	12.1138	9.9641	10.7311	10.2184	10.0906	10.081	9.58148	9.67676	10.502	9.35489	18
MPB004G11042	binding	10.7588	12.2965	10.6553	11.2919	10.9989	10.8006	10.7771	10.5488	10.7157	10.8627	10.6182	18
MPB019F04011	Golgi apparatus	5.44857	9.43045	5.70268	6.30504	6.03612	5.5278	5.60758	5.08433	5.52877	5.43213	4.54379	18
Contig1044	GTP binding	6.63663	9.57903	6.92731	7.54249	7.53537	6.81301	7.01626	6.72946	6.97808	7.26943	6.3744	18
DPG012D13	binding	10.6312	12.063	10.7905	11.0562	11.0778	10.7739	10.5264	10.3619	10.9543	10.9764	10.3545	18
DPG001K08	nucleic acid binding	8.25993	9.64115	8.55576	8.77927	8.72581	8.63853	8.47452	8.17955	8.53954	8.61035	8.14238	18
Contig270	structural constituent of ribosome	12.026	13.6894	12.1563	12.8171	12.439	12.3874	12.0855	11.9202	12.2726	12.4128	11.8212	18
Contig859	structural constituent of ribosome	13.5701	14.9768	14.031	14.4077	14.34	14.0647	13.5467	13.5102	13.6211	14.1304	13.6505	18
Contig1080	protein binding	9.04874	11.0202	9.47791	9.96348	10.0999	9.46352	9.12162	8.99388	9.14044	9.76874	9.11446	18
Contig687	translation elongation factor activity	12.9162	14.21	12.9294	13.6487	13.5289	13.2614	12.8404	12.7272	12.9296	13.1594	12.7558	18
Contig664	translation elongation factor activity	13.0304	14.247	13.1061	13.4291	13.3284	13.2799	12.8472	12.8386	12.9479	13.1536	12.8727	18
DPG013I01	structural constituent of ribosome	13.276	14.6496	13.5666	13.9006	13.8138	13.6816	13.1977	13.1556	13.2759	13.5802	13.2345	18
MPB008H05017	nucleotide binding	13.8481	14.8451	13.7589	14.368	14.3376	13.8178	13.5544	13.4263	13.9235	14.229	13.5248	18
Contig968	nucleotide binding	12.5942	13.8151	12.5071	13.0172	13.0318	12.4286	12.2237	12.0465	12.7145	12.8293	12.0442	18
MPB003F09035	nucleotide binding	12.6517	13.97	12.6176	13.0658	13.0271	12.6	12.2139	12.0375	12.6175	12.7972	12.1374	18
DPG001D07		8.96429	10.5257	9.27778	9.59221	9.60725	9.05322	8.65685	8.64536	8.80653	9.45589	8.68047	18
DPG001M12		9.70743	11.0929	9.80756	10.1548	10.2036	9.67824	9.40344	9.37139	9.67858	9.8411	9.41396	18
DPG004B21		9.8702	11.5652	9.95365	10.5297	10.4646	9.78633	9.7389	9.61486	9.88789	10.3377	9.55502	18
DPG013A02	binding	12.2313	13.189	12.4083	12.6182	12.5625	12.3048	12.2144	12.0924	12.2851	12.4968	12.2053	18
DPG003P11		11.1359	12.2472	11.3514	11.6751	11.5943	11.246	11.1384	11.2167	11.1774	11.4679	11.0353	18
DPG015E18		7.56579	10.1743	8.21591	9.01401	8.44253	7.891	7.63095	7.60373	8.10192	8.23737	7.32418	18
Contig1174		10.222	11.5019	10.6643	10.7359	10.7607	10.4053	10.1668	10.0387	10.4318	10.7816	10.165	18
DPG015D16		6.79476	10.2388	7.69673	8.54078	8.53557	7.28196	7.1561	6.9455	7.56997	8.23188	6.90206	18
Contig146	translation elongation factor activity	12.4096	14.1324	12.7926	13.2851	13.2101	12.7281	12.4912	12.3459	12.9202	13.1817	12.503	18
DPG006B06	translation elongation factor activity	12.2752	14.0173	12.5101	13.0616	12.9149	12.4668	12.3596	12.2273	12.7189	12.9149	12.2688	18
DPG021F05		8.50611	10.5587	8.78302	9.63083	9.45099	8.53015	8.36464	8.28398	8.85059	9.44249	8.12457	18
DPG024M03		9.27231	10.7263	9.39958	9.90135	9.89313	9.14051	9.22162	9.18913	9.37004	10.0556	9.11059	18
DPG012A02	protein binding	4.7823	6.71312	5.94501	6.22075	6.05407	5.69313	5.90581	5.43722	6.17053	5.84742	5.29431	18
DPG010E24	calcium ion binding	5.69122	9.02218	7.6803	8.17773	8.53863	6.9587	6.91121	6.53117	7.56367	7.85765	6.1962	18
DPG011J19		8.08281	9.57173	9.01102	9.15782	9.12839	8.63466	8.53329	8.49503	8.84155	8.69518	8.03403	18
Contig1016	binding	10.3195	11.3309	10.7908	11.016	10.7288	10.5108	10.6227	10.4692	10.693	10.875	10.4274	18
DPG018C09	monooxygenase activity	10.1287	13.1187	11.8119	12.0212	11.3985	10.6733			11.4074	11.5534	10.04	18
DPG003F15		6.89451	9.58533	7.87352	8.32526	7.91256	7.35917	7.67815	7.36789	7.84187	7.78108	6.64167	18
DPG024L09	peroxidase activity	8.0713	9.93709	8.88359	8.95596	8.49537	8.11875	8.07478	7.83838	9.01496	8.82952	7.65382	18
DPG020C12	RNA binding	5.18871	6.48493	5.73148	5.90128	5.81276	5.54086	5.39314	5.36852	5.96567	5.68327	5.22281	18
DPG006B22	nucleic acid binding	5.84912	9.47543	7.32824	8.0058	7.7555	6.84649	6.63028	6.06736	7.52194	7.5694	5.88473	18
DPG019A06		5.1519	8.56457	6.59187	7.05849	6.72347	6.54661	6.1442	5.5155	6.73414	6.42353	5.0116	18
MPB021A05024		6.13497	8.90602	7.37545	7.63271	7.21205	6.99824	6.68469	6.08928	7.3712	7.08384	6.00082	18
DPG003D24		5.3978	8.19182	6.49264	7.19945	6.85644	5.94152	5.80735	5.50702	6.93687	6.47011	4.64946	18
DPG012E24		6.96862	9.54813	7.88307	8.04437	7.75899	7.32218	7.15237	7.13892	8.06908	7.67273	6.44434	18
DPG021B12		8.91103	10.8178	9.53098	9.81444	9.55174	9.12861	9.07362	8.85603	9.54975	9.50281	8.52696	18
MPB025H01001	nucleotide binding	6.17362	7.68608	6.79126	6.88355	6.93244	6.29371	6.39364	6.31006	7.1606	6.3851	6.07262	18
DPG007L02		6.84588	8.7314	7.76261	7.68664	7.48863	7.11	7.57318	7.08247	7.92202	7.55879	6.58918	18
Contig446	biosynthetic process	8.34118	9.50914	8.99276	8.91352	8.81881	8.63756	8.70644	8.57817	9.12163	8.76839	8.45415	18
DPG008B07	glycerol metabolic process	7.90086	9.86304	8.26447	9.11523	8.64696	8.10549	8.21468	7.59923	8.49793	8.20964	6.87207	18
MPB029G10034	intracellular	7.83645	9.31237	8.1097	8.13987	8.00946	7.67337	7.63862	7.54396	8.00707	7.97246	7.12974	18
MPB028H01001		7.44272	9.02023	8.00241	7.83221	7.94601	7.2389	7.32678	7.31284	7.56522	7.54471	6.69252	18
DPG027G22		6.11059	9.94382	5.74161	7.38905	6.42796	6.04543	6.84914	5.64097	7.19834	6.65242	4.72171	18
MPB017H04009	calcium ion binding	8.48275	10.4483	8.91455	9.27936	8.74234	8.88677	9.15155	8.65326	9.54084	9.26614	8.4051	18
Contig454		11.0717	13.0911	11.9648	11.8719	11.609	11.9743	11.6165	11.8041	11.6751	11.7248	11.6098	18
DPG022F09	DNA binding	8.00359	10.3223	8.80226	8.69541	8.39989	8.51116	8.43823	8.63788	8.77706	8.53362	8.27771	18
DPG004C14	NADH dehydrogenase activity	9.25608	11.5756	10.1691	10.0806	9.6422	9.95438	9.83397	9.92785	10.0671	9.81235	9.75268	18
DPG026D22	electron transport	10.5385	12.2734	11.0944	11.1589	10.8887	10.9965	10.7816	10.7474	10.9328	10.9861	11.0316	18
Contig830		12.4498	13.6811	12.7617	12.9797	12.8235	12.7412	12.6256	12.7545	12.7368	12.7713	12.7088	18
MPB003E05020		8.60201	10.4384	9.1949	9.34056	8.98056	9.00733	8.74604	8.62847	8.93782	9.07747	8.58515	18
DPG004C18	catalytic activity	8.76372	11.0321	9.73474	9.64578	9.22553	9.25757	9.13608	9.32422	9.25892	9.37296	8.99263	18
DPG011B22		10.2005	11.7763	10.7767	10.9347	10.5662	10.6331	10.6605	10.5306	10.5109	10.7108	10.4314	18
DPG005M11		8.18817	10.1115	8.70614	8.92976	8.7921	8.73638	8.76175	8.33858	8.66696	8.57692	7.9286	18
DPG024H03		8.21212	10.6694	8.74751	9.13924	8.62674	8.84724	8.95847	8.79378	9.03704	8.70153	8.03466	18
DPG020A04	mRNA metabolic process	5.66928	8.9147	6.52335	6.47292	6.22733	6.74016	5.985	5.80149	6.55037	6.09669	5.70769	18
DPG012E19		4.17239	9.25198	5.04759	5.50087	5.17134	4.74748	4.94732	4.71756	6.57124	5.05684	4.32239	18
MPB006A12048		4.65083	7.53782	4.98515	5.0114	5.26067	4.88432	5.1012	4.5828	5.56922	4.84656	4.48994	18
Contig624	phosphoprotein phosphatase activity	10.9206	12.3528	11.4407	11.2853	11.2017	11.0596	11.109	11.0691	11.3994	11.152	10.8627	18
DPG001C20		8.36697	10.9834	9.12802	9.32009	8.88502	8.75294	8.96001	8.82589	9.25988	8.95283	8.60965	18
MPB003G10034		8.49122	10.8381	9.05514	9.27683	9.01314	8.73681	8.89602	8.91429	9.34087	9.15607	8.81194	18
DPG021O06	cell adhesion	8.83579	10.4243	9.53102	9.43574	9.65382	9.19563	9.06203	9.14576	9.20288	9.52723	9.18131	18
Contig635	mitochondrion	10.9236	13.7599	12.219	12.4759	12.9196	11.9002	11.6366	11.6718	11.9668	12.3798	11.722	18
DPG027P13	mitochondrion	10.997	13.8648	12.1096	12.4202	12.9919	11.8016	11.7671	11.6994	11.8821	12.4289	11.5941	18
Contig133	mitochondrion	11.293	14.3037	12.6521	12.8067	12.8175	12.6161	12.4351	12.0223	12.3121	12.7393	12.3549	18
DPG019G18	NADH dehydrogenase activity	12.1522	13.9659	12.8047	12.9777	12.9386	12.7349	12.666	12.7443	12.635	12.719	12.5686	18
Contig387		8.30331	10.8815	9.48978	9.69854	9.5503	9.32337	9.26274	9.10184	9.04472	9.229	8.84238	18
DPG005B06		6.84994	9.57611	8.09826	8.33417	8.06205	7.69557	7.34626	7.01567	7.77649	7.66327	7.3062	18
DPG020L02		10.1691	11.184	10.7572	10.8577	10.7133	10.538	10.4141	10.3345	10.6303	10.661	10.4947	18
Contig79	structural constituent of ribosome	8.74107	10.8379	9.86835	9.88366	9.66549	9.42387	9.34746	9.30791	9.77344	9.71178	9.36931	18
DPG014A12	catalytic activity	8.34637	10.0979	9.33052	9.48222	9.10708	8.63919	8.80523	8.79398	9.3562	9.20208	8.69927	18
MPB002C12046	adenylate kinase activity	5.51153	8.05701	6.64786	6.55324	6.46683	6.07585	5.76737	5.72675	6.43037	6.37153	5.59276	18
DPG007D13		6.55828	10.4326	8.01211	8.09225	7.97634	7.12492	7.11927	7.1898	8.17786	8.08822	6.97523	18
DPG015C21	protein binding	6.7933	9.06584	7.55839	7.71944	7.59882	7.26154	6.97647	7.09001	7.58118	7.57762	7.18891	18
Contig594	mitochondrion	7.39958	10.4909	8.73403	8.9147	8.60409	8.73292	8.52993	8.12974	8.79643	8.57381	7.8395	18
DPG013M17	adenyl-nucleotide exchange factor activity	10.6354	12.1312	11.2671	11.2907	11.064	10.9865	11.1134	10.8836	11.241	11.2823	10.8244	18
DPG022L19	ATP biosynthetic process	12.1571	13.7474	12.7167	12.863	12.6707	12.4383	12.5571	12.4853	12.6955	12.7509	12.406	18
DPG006O06	nucleic acid binding	5.67835	8.98223	6.87969	7.24926	6.91793	6.76655	6.6456	6.26711	7.13614	7.07788	6.36358	18
DPG006I10	cytochrome-c oxidase activity	12.6502	14.8373	13.2575	13.5652	13.4865	13.3193	13.3846	12.9743	13.3539	13.4191	13.0014	18
DPG003A07		6.83099	10.2209	7.7772	8.38356	7.90989	7.77847	7.83455	7.40694	8.03068	8.0793	7.2983	18
DPG003I19	mitochondrion	12.8773	15.0911	13.5665	13.9131	13.7856	13.5015	13.5463	13.224	13.6917	13.8279	13.196	18
DPG015E14		8.54563	10.5064	9.22669	9.468	9.25329	9.10175	8.88646	8.65574	9.25121	9.38598	8.89646	18
Contig702		8.17763	10.5575	8.82497	9.33362	9.05755	8.70429	8.54313	8.35849	8.91715	8.98375	8.45346	18
Contig91	cytochrome-c oxidase activity	11.6149	14.5648	12.6183	12.9322	12.7641	12.4397	12.3329	12.0018	12.5047	12.6278	12.1112	18
DPG027E06		7.51291	10.3555	8.27078	8.96976	8.69397	8.15401	8.57233	8.1876	8.86761	9.02879	7.97886	18
MPB011D12045	endopeptidase inhibitor activity	7.03244	9.83579	7.76369	8.3869	8.34354	7.64086	7.71814	7.38514	8.01268	8.51911	7.40563	18
MPB009H01001		5.83489	9.9307	6.75555	7.52526	7.57865	6.24291	6.63681	6.59539	7.05399	8.01932	6.10651	18
MPB019C04014	nucleotide binding	6.91693	10.3502	8.14597	8.39339	8.1841	7.09427	8.12164	7.51187	8.22632	8.42766	7.4549	18
MPB014H04009		5.91214	8.78363	6.60879	7.11613	6.93828	6.39949	6.67998	6.40402	6.96876	6.82822	6.04561	18
Contig545	mitochondrion	10.1645	13.5163	10.9055	11.5904	11.524	10.3441	11.2895	10.3366	11.2814	11.2415	10.0715	18
DPG015C19		4.48343	8.87676	5.46456	6.31669	6.01111	4.62765	5.25989	4.53621	6.19566	5.86608	4.38844	18
DPG007M13	binding	4.59059	7.9159	5.35956	6.70233	6.24567	5.41814	6.11793	4.82389	6.1456	6.19668	5.20466	18
DPG020E12	protein targeting to mitochondrion	5.24553	8.93423	6.53922	7.50683	7.13834	6.72566	6.76212	5.89731	6.57293	6.93714	5.44763	18
Contig1066	mitochondrion	9.97856	13.3579	11.2027	11.6493	11.9846	10.7097	11.1909	10.6746	11.3182	11.4081	10.6432	18
Contig943	mitochondrion	11.6552	14.4525	12.8216	13.0189	13.1291	12.3587	12.4798	12.0129	12.7485	12.7951	12.1149	18
Contig494	iron ion binding	12.2852	14.6219	12.971	13.4819	13.3678	12.9438	13.0133	12.6491	12.9796	13.1166	12.6334	18
Contig967	peptidase activity	6.52573	9.81776	7.47513	8.38643	8.06647	7.29653	7.40159	6.90388	7.48567	7.72602	6.89061	18
Contig543	iron ion binding	12.9165	14.9848	13.4624	14.079	14.0417	13.4058	13.6581	13.2181	13.6951	13.8379	13.1626	18
Contig566	iron ion binding	13.0434	14.7557	13.3851	13.9784	14.0346	13.524	13.6596	13.2877	13.5018	13.7056	13.2463	18
DPG018J09		6.27707	9.06219	6.39881	7.19161	6.9247	5.93897	6.6095	6.18351	6.53567	6.65054	6.27419	18
DPG024D02		10.6157	11.9923	10.7323	10.9974	10.827	10.1541	10.629	10.4979	10.6537	10.9101	10.4317	18
DPG007B12	zinc ion binding	10.1198	11.6105	10.483	10.517	10.3012	9.95058	10.2277	9.96249	10.5524	10.4565	10.2528	18
DPG010P14	nucleotide binding	11.4233	13.5114	11.7662	12.0167	11.7135	11.6649	11.7252	11.3328	11.801	11.8495	11.6296	18
MPB005D10037		9.24602	12.4289	9.63378	10.0227	9.2746	8.78613	9.53222	9.20313	9.83027	9.71097	9.06236	18
DPG001D15		8.37214	10.5565	8.6994	9.14085	8.70922	8.45716	8.71758	8.43068	8.83574	8.94679	8.16622	18
DPG025N10	NADH dehydrogenase activity	12.2309	13.2947	12.3999	12.6137	12.4938	12.2109	12.4082	12.5912	12.4474	12.5482	12.2911	18
DPG012D15		8.18786	11.0722	9.01629	9.70987	9.39665	8.65859	9.12687	9.14852	8.94414	9.53799	8.75272	18
MPB016F02003		9.35124	11.6965	9.9182	10.2947	10.4848	9.47981	9.67038	10.0015	10.4704	10.4491	9.85892	18
DPG013M08		11.5576	12.6026	11.8325	11.8099	11.9165	11.5602	11.5544	11.7023	11.7271	11.8391	11.6122	18
DPG024B03		9.84289	11.8271	10.4364	10.7729	10.6311	9.78927	9.84353	9.99784	10.2831	10.7309	9.87018	18
DPG024B11		6.92293	9.95007	7.60152	8.1812	8.05278	6.89533	7.3546	7.29541	7.79417	7.98916	7.20321	18
DPG002F13	DNA binding	6.18307	8.78654	6.24776	7.29715	7.25941	6.70322	7.52108	6.99386	7.24696	6.98385	5.95474	18
DPG026P05	receptor activity	8.10914	10.0703	8.62382	8.82486	8.77193	8.15346	9.025	8.63637	8.60369	8.51834	7.94158	18
DPG010M13	structural constituent of ribosome	9.11834	11.8404	8.2789	9.97848	9.81214	9.42489	10.0334	9.32706	9.074	9.31085	8.67837	18
Contig268	structural constituent of ribosome	10.7364	13.3446	10.8357	11.9823	11.5857	11.2998	11.5692	11.2728	10.9958	11.4952	10.9018	18
Contig560	structural constituent of ribosome	10.8033	13.0026	10.8603	11.9146	11.6707	11.3759	11.4671	11.139	11.103	11.5888	10.8096	18
Contig582	structural constituent of ribosome	14.0142	14.956	13.8355	14.4742	14.2835	14.2891	14.2578	14.2285	14.0441	14.2759	14.0628	18
Contig629	structural constituent of ribosome	12.4533	14.0562	12.291	13.0151	12.8128	12.7912	12.8364	12.6543	12.59	12.8049	12.5211	18
Contig1170		10.3461	11.9746	10.7758	11.0746	10.8115	10.9498	11.0508	10.7582	10.7357	10.9245	10.6462	18
Contig71	structural molecule activity	9.62992	11.6858	10.038	10.5084	10.1242	10.2283	10.2835	10.0925	10.0965	10.3054	9.97514	18
DPG002J16	integral to membrane	8.98642	10.3697	9.25418	9.53005	9.35647	9.39918	9.53927	9.32729	9.38082	9.43996	9.30569	18
Contig533	mitochondrion	11.6324	14.5285	12.4891	13.0964	12.8822	12.7292	12.9827	12.4637	12.6941	12.5561	12.4714	18
Contig1055	mitochondrion	11.7578	14.5849	12.7948	13.2506	12.9575	13.0597	13.114	12.6868	12.813	12.7133	12.7791	18
DPG022L08	RNA binding	6.22486	9.18069	7.23427	7.61075	7.42177	7.17471	7.53619	7.15929	7.33948	7.15172	6.49122	18
DPG017C07	mitochondrion	10.425	13.7277	11.3271	12.1936	12.0633	11.4576	11.9877	11.1774	11.6904	11.7353	11.041	18
DPG014K06	mitochondrion	11.4506	14.0891	12.0667	12.8688	12.6663	12.4155	12.9088	12.146	12.4038	12.308	11.9925	18
DPG013O02	mitochondrion	11.4479	14.2237	12.1145	12.8474	12.522	12.3064	12.811	12.0924	12.4095	12.3513	11.8861	18
DPG026E14	mitochondrion	11.178	14.1104	11.8674	12.6275	12.1932	12.0645	12.616	11.8489	12.1966	12.0856	11.7045	18
Contig1051	mitochondrion	12.0156	13.4431	12.0801	12.725	12.259	12.2606	12.4361	12.1528	12.5011	12.5694	12.0378	18
Contig344	mitochondrion	8.23941	12.7901	8.70363	9.88869	9.52086	9.08352	9.30339	8.96471	9.51016	9.50975	8.7131	18
DPG005K20	mitochondrion	7.17311	11.7555	7.47464	8.5345	8.50537	8.10695	8.69247	7.74389	8.81468	8.53913	7.28748	18
DPG002G23	nucleotide binding	10.542	11.2722	9.99748	9.99456	10.3731	10.4979	10.2198	10.5635	9.72858	10.1094	10.656	19
MPB029E05020		9.56599	10.2779	8.99522	8.80385	9.34114	9.11608	9.12827	9.26775	8.17296	8.89881	9.37749	19
DPG003F17		10.4398	11.134	10.3782	10.004	10.457	10.6296	10.2667	10.4981	9.85063	10.0228	10.6233	19
DPG004M01		8.43624	9.41154	8.44621	8.09653	8.56586	8.50929	8.02108	8.61381	7.86879	8.29359	8.79619	19
DPG027F13	catalytic activity	12.6715	13.4579	12.1102	12.4695	12.5779	12.8481	12.5088	12.3786	11.8334	12.3852	12.7236	19
Contig1194		12.7665	13.5526	12.5921	12.7451	12.8097	13.1124	12.8652	12.7413	12.5197	12.6402	12.9399	19
DPG019O07	catalytic activity	10.4948	11.7218	10.5679	10.659	10.5683	11.0126	10.7621	10.7024	10.0141	10.3404	10.8844	19
MPB020D11045		10.3112	11.6893	10.1928	10.244	10.4365	10.8655	10.1184	10.2315	9.52051	10.0009	10.6273	19
Contig1058	RNA binding	15.1887	15.6795	15.0271	15.1977	15.1093	15.2889	15.0669	15.1134	15.0359	15.1939	15.3064	19
Contig498	nucleotide binding	14.917	15.3786	14.9555	14.9178	14.9824	15.019	14.9423	15.0005	14.7879	14.9967	15.1038	19
Contig263	nucleotide binding	11.8114	12.9243	11.2753	11.3468	11.7339	11.648	11.3835	11.5758	10.9396	11.4148	11.7198	19
DPG005P08	protein kinase activity	10.1463	11.3869	9.94255	9.88632	10.1182	10.2772	9.91533	10.0225	9.48508	10.0903	10.3235	19
DPG024J16	acid phosphatase activity	12.912	7.97172	14.3632	10.8797	10.5642	11.8985	12.6013	13.6254	14.3703	10.0054	13.1206	20
Contig284	carbohydrate metabolic process	13.9898	12.8022	14.3598	13.663	13.5242	13.8081	14.0777	14.1539	14.5155	13.6626	13.9625	20
Contig403		14.9771		15.4807	13.0738	12.9163	13.7448	14.1831	14.6953	15.4397	11.808	13.8875	20
Contig537		15.3897		15.7136	13.5978	13.418	14.2347	14.5302	15.1535	15.6468	12.5001	14.4634	20
Contig484		15.1874		15.6038	13.7134	13.8087	13.9824	14.3063	14.9446	15.6313	12.8538	14.2446	20
DPG019I02		12.4936	5.65628	12.9516	10.9376	11.0325	11.2993	11.773	12.5258	13.1158	9.71061	11.5365	20
DPG009G04		14.3145	8.21587	15.1881	11.5485	11.481	11.9128	11.8744	12.9181	14.9985	10.5953	11.976	20
MPB025A07032	catalytic activity	13.1721	6.55726	13.9085	10.7069	10.2859	10.8557	11.3891	12.2551	14.0861	10.0377	11.5058	20
MPB007F03011	nucleic acid binding	12.2576	6.97182	12.3517	9.21397	8.92358	10.9529	10.4692	10.857	12.3703	8.36347	10.1412	20
DPG011H23	catalytic activity	14.9161	8.22606	14.8565	10.8652	10.5378	11.6532	12.7115	13.5789	15.0216	9.66098	12.4625	20
DPG003C04	catalytic activity	13.2074	7.26041	13.6174	10.4369	9.86215	11.47	11.6467	12.8718	13.6842	9.48801	12.0443	20
DPG027O20	aminopeptidase activity	13.7307	6.74725	13.7918	9.77563	9.52687	11.6277	11.9886	12.7915	13.7809	9.85982	12.1472	20
DPG002D24	catalytic activity	12.8531	4.87599	12.7543	6.21356	6.60955	9.3995	11.0352	11.5807	13.4301	6.7656	10.0571	20
Contig1059	carboxypeptidase activity	13.9129	12.2112	13.9272	12.4317	12.7477	13.1258	13.2647	13.5117	14.0945	12.2992	13.2631	20
Contig715	catalytic activity	12.5621	10.6308	12.6688	10.9655	11.0532	11.9585	11.8551	12.1091	12.866	10.9656	11.5857	20
MPB008B08031		11.3345	6.27404	10.8839	7.93951	7.97702	10.8277	11.4454	11.276	10.2759	8.37338	10.4137	20
DPG003N06	catalytic activity	13.3018	6.40187	13.8683	8.21571	8.19051	11.6128	12.6505	13.314	13.5463	7.66003	11.7457	20
DPG001B04	polygalacturonase activity	13.4425	6.41076	12.5756	8.24901	8.26114	11.7296	12.23	12.3313	12.5319	8.43883	11.7063	20
MPB006A10040	aminopeptidase activity	13.6261	9.61764	13.3367	10.9065	10.4651	12.4624	12.7913	12.8531	13.4188	10.5461	12.6528	20
Contig487	protein transport	13.826	13.2817	13.7519	13.3724	13.318	13.4886	13.6786	13.735	13.9588	13.6311	13.6063	20
Contig16	protein binding	10.9647	5.77477	10.6806	8.72019	7.64244	10.763	10.2616	9.89465	10.7991	9.15324	10.1858	20
DPG019G02	catalytic activity	13.6017	11.608	13.2945	12.4658	11.6029	12.5955	12.9785	13.1682	13.4836	12.6188	12.8863	20
DPG024K14		13.5589	8.57049	13.2837	10.4891	10.3593	11.1655	12.1798	12.2657	13.3203	11.207	12.0165	20
DPG018F21	lipid metabolic process	13.7743	8.73749	13.3028	11.0201	10.3084	12.181	12.7918	13.1956	13.5654	11.6779	12.6403	20
MPB015G11042	lipid metabolic process	14.1264	9.0874	13.5683	11.6037	11.0814	12.6121	13.1777	13.461	13.776	12.2164	12.9474	20
DPG008M22	nucleotide binding	10.5904	11.8039	10.9198	10.387	10.3746	10.8854	10.5544	10.8049	10.809	10.6773	11.2408	21
Contig845	nucleic acid binding	11.3876	12.6462	11.3969	11.1519	10.8911	11.4949	11.2806	11.2528	11.7142	11.4988	11.8433	21
DPG011G03	microtubule motor activity	13.4464	14.9188	13.6269	13.3409	13.0747	13.5653	13.3645	13.4727	13.5745	13.543	13.8912	21
DPG026N09		10.9662	12.5459	11.1971	10.7938	10.4746	11.4353	10.8776	11.0429	11.2129	10.936	11.4268	21
Contig603	protein binding	12.0176	12.7962	12.0985	11.7446	11.6203	11.9079	11.9706	11.9443	12.1651	11.794	12.1191	21
MPB022G02002	nucleotide binding	13.8923	14.6361	13.9488	13.7913	13.6423	13.8897	13.8895	13.9472	14.1256	13.819	13.9671	21
DPG016H13	proteolysis	11.9393	13.2293	11.9208	11.7746	11.4369	11.909	12.034	12.0356	11.943	11.7178	11.9087	21
DPG007G13	NADH dehydrogenase activity	10.5729	12.6315	10.9882	10.7826	10.1582	11.0613	10.8374	10.8431	10.7471	10.4958	10.7512	21
MPB014D01005	dolichyl-diphosphooligosaccharide-protein glycotransferase activity	13.1201	13.877	13.0565	13.1898	12.8979	13.2766	13.443	13.4149	13.2242	13.1799	13.3495	21
Contig281	adenylate kinase activity	9.9115	11.1481	10.1414	10.3331	9.74652	10.5094	10.6084	10.34	10.4674	10.2465	10.4888	21
DPG014C13		10.0729	12.3587	10.6464	10.3821	9.9828	11.5221	10.8218	10.7195	10.8957	10.492	11.3603	21
DPG017B14		6.13489	8.65635	6.83942	6.36967	5.71313	7.86427	7.2823	6.87982	6.8349	6.06871	7.2212	21
Contig106	nucleus	6.51788	10.4584	7.04783	6.26713	6.32241	7.90296	7.41074	7.42846	7.83275	6.14181	8.31373	21
Contig763	acyltransferase activity	11.1169	11.7536	11.2426	11.0559	10.9874	11.4748	11.3	11.4068	11.3143	11.0611	11.4749	21
Contig599	mitochondrial outer membrane	13.4558	14.2257	13.5836	13.5733	13.45	13.7682	13.5712	13.693	13.5171	13.658	13.8785	21
MPB023E10036	sugar binding	11.5483	12.7845	11.697	11.612	11.4095	12.017	12.0196	11.9849	11.6449	11.6407	12.2802	21
DPG025M05	binding	10.0248	11.2251	10.4242	10.1904	9.94338	10.3826	10.4401	10.5182	10.2903	10.2064	10.6492	21
DPG014F14		12.2263	13.2781	12.5062	12.3966	12.258	12.6107	12.5373	12.5132	12.683	12.548	12.7722	21
Contig1113	nucleotide binding	13.1704	13.8025	13.461	13.2705	13.2528	13.4018	13.3468	13.3893	13.3847	13.3383	13.4954	21
DPG008L20	nucleic acid binding	9.74508	11.295	10.3795	10.1502	9.96916	10.5405	10.4653	10.2495	10.2126	10.1452	10.5884	21
DPG006H04	mitochondrial inner membrane presequence translocase complex	10.6615	12.4753	11.0477	11.2309	10.5502	11.3692	11.2992	11.0217	11.0866	11.0856	11.3618	21
Contig855		10.4216	12.0835	10.4191	10.2164	9.85511	9.70599	10.9462	10.6327	10.8793	10.6914	10.4827	22
Contig1061		11.5113	13.2297	11.4902	11.5394	11.1689	11.177	11.9734	11.8113	11.6667	11.5188	11.6739	22
DPG024B24	receptor activity	13.4381	14.0213	13.3104	13.3595	13.1867	13.2722	13.6252	13.5052	13.4557	13.4506	13.3585	22
DPG002E07	structural molecule activity	10.8268	12.2129	10.8506	11.1229	10.8005	10.8514	11.3103	11.0735	11.1518	11.1457	11.1473	22
DPG016I12		6.64106	9.14226	6.19953	6.75983	6.37834	6.4281	7.56951	6.79618	6.29987	6.56568	7.0347	22
Contig983	structural constituent of cell wall	15.526	15.4113	15.4045	15.5796	15.4612	15.5771	15.401	15.2954	15.4751	15.865	15.6249	23
Contig1064	structural constituent of cell wall	15.0791	14.6393	14.2311	15.0701	14.5699	14.8516	14.6678	13.8346	14.3862	15.4461	15.0031	23
DPG002M09		14.1041	13.2216	13.0974	14.381	13.9429	13.8577	13.8132	12.9618	13.5377	14.9115	14.1297	23
Contig393	structural constituent of cell wall	15.0568	14.5054	14.6158	15.0246	14.8978	14.9924	14.7104	14.1888	14.6953	15.5073	15.0906	23
MPB020E11044	structural constituent of cell wall	15.2955	14.8658	14.8308	15.1248	15.1262	15.0958	14.9897	14.5419	15.0137	15.5826	15.1845	23
Contig107	cysteine-type endopeptidase activity	13.1238	14.6026	13.8848	10.4517	9.6986	13.413	12.9033	11.8578	14.049	12.1222	11.8754	24
DPG014J11	cysteine-type endopeptidase activity		12.0747	10.4253	7.0219	6.48543	10.1013	10.0011	7.99582	11.9192	9.33328	8.62072	24
MPB013B02007	catalytic activity	15.8761	12.3251	15.6306	12.7621	12.3773	11.7459	11.7697	10.7596	15.7699	11.5267	12.4302	25
Contig182	glutathione transferase activity	12.883	10.0385	12.3667	10.4076	9.46904	10.6257	10.8632	10.7624	12.4283	10.656	10.5962	25
Contig919		14.5758	13.3209	14.444	13.2662	12.9677	13.6578	13.5945	13.3757	14.4316	13.6872	13.53	25
Contig1070		12.1897	10.8025	12.5773	10.5006	10.8034	10.9874	11.1665	11.193	12.842	10.2921	11.1763	25
DPG013B01	binding		5.04384	13.7227	4.87299	4.93844		5.56576	4.81045	14.1384	5.09727	5.30008	25
DPG022F18		12.0087	10.1688	13.1255	10.3159	10.2972	11.0454	10.6427	10.9621	13.1227	10.3786	11.1364	25
MPB013F12043	acyl-CoA dehydrogenase activity	8.32295	8.21012	10.4506	11.7836	11.7127	11.009	10.0844	10.1366	9.13063	11.0546	10.4619	26
DPG022O02	hydrolase activity, hydrolyzing O-glycosyl compounds	12.1859	12.1259	12.5319	12.795	12.9759	12.6406	12.4708	12.5674	12.3401	12.7138	12.7935	26
Contig871	catalytic activity	11.3177	11.3762	11.6375	12.0265	12.1461	11.7023	11.5683	11.6369	11.6912	11.8556	11.5088	26
Contig1084		7.6314	8.05527	8.53975	9.4737	9.26684	8.47969	8.53508	8.41757	9.00167	9.17865	8.62073	26
DPG005N03	nicotinate phosphoribosyltransferase activity	8.25218	9.63283	10.5177	12.2934	12.3128	10.904	10.7341	10.4477	10.5502	12.2722	10.6739	26
MPB023F10035	nicotinate phosphoribosyltransferase activity	8.0566	8.67561	10.3116	12.3247	12.6185	11.032	10.8263	10.5461	10.5293	12.3848	10.5467	26
DPG003P17	catalytic activity	10.2267	11.4349	11.7972	12.282	12.5187	11.389	11.4825	11.4714	11.5434	12.1293	11.7146	26
Contig1075	acyl-CoA dehydrogenase activity	9.54818	10.344	10.9203	12.003	12.3409	11.3887	10.992	10.9319	10.0119	11.8714	11.4003	26
DPG007K07	binding	9.62722	10.711	10.6275	11.87	12.115	11.1003	11.0213	10.8955	10.7561	11.7281	11.3595	26
DPG015F03	citrate (Si)-synthase activity	12.6452	13.3316	13.4801	13.8525	13.8049	13.6706	13.4777	13.4821	13.2534	13.8154	13.5041	26
DPG026A03		5.43032	6.51915	8.48204	9.26279	9.12017	8.49031	8.0265	8.07866	7.63036	8.67185	7.89517	26
Contig274	citrate (Si)-synthase activity	13.091	13.4875	14.0128	14.233	14.2979	14.135	13.8437	13.8731	13.6655	14.2322	14.1436	26
Contig443	catalytic activity	10.604	11.8844	11.3157	11.1925	11.2802	11.4792	11.1378	11.373	10.8889	11.0353	11.3642	27
DPG017I02	iron ion binding	11.7718	13.1571	12.2575	12.2391	12.2658	12.5457	12.2106	12.3837	11.8027	12.0046	12.4189	27
Contig806	electron transport	10.9115	12.1044	11.5988	11.4066	11.2359	11.6346	11.3415	11.6017	11.2645	11.334	11.7309	27
DPG027N07	NADH dehydrogenase activity	9.52287	11.0459	10.2374	9.98348	9.86739	10.4737	9.95192	10.2343	9.86271	9.84579	10.4094	27
Contig111	cytochrome-c oxidase activity	10.5862	12.4561	11.5135	11.3165	11.0203	11.8124	11.3387	11.5429	11.0818	11.2208	11.646	27
Contig663	NADH dehydrogenase activity	11.8198	13.069	12.3601	12.3142	12.1223	12.625	12.3418	12.4571	12.0141	12.1467	12.5152	27
MPB003H02001	membrane	10.3993	11.725	10.856	10.8373	10.5943	11.2663	10.7132	10.9487	10.4183	10.423	10.9764	27
DPG019G24	nucleic acid binding	8.72137	9.80593	9.01117	8.97431	8.92947	9.36067	8.9336	9.13296	8.84413	8.74038	9.18965	27
Contig881		9.42517	11.2567	10.3346	9.90281	9.66238	10.6135	10.0895	10.4026	9.70462	9.63093	10.3935	27
Contig1083	iron ion binding	11.86	13.354	12.4936	12.1525	11.9895	12.6766	12.3391	12.3944	12.024	11.8541	12.4528	27
DPG007C09		9.71042	11.6029	10.5525	10.2128	9.87558	10.8687	10.4984	10.5684	9.98725	9.769	10.4108	27
DPG018L23		5.88965	8.54331	6.75899	5.99088	5.97398	6.28307	6.32356	6.87841	6.25503	5.77079	7.05012	27
MPB002A07032	cytochrome-c oxidase activity	10.7106	13.1083	11.5909	10.7823	10.2751	11.2616	10.8038	10.6788	10.8267	10.0179	10.7646	27
DPG019L14	catalytic activity	8.62909	10.0307	9.07455	8.63726	8.50057	9.08337	8.63083	8.88299	8.57268	8.47182	8.85284	27
DPG015H01	NADH dehydrogenase activity	9.9533	11.5951	10.4789	10.0592	9.68816	10.5792	10.0437	10.3531	9.8357	9.73399	10.497	27
DPG005L19	cytoskeleton	10.6534	11.5853	11.2019	10.687	10.6469	11.0979	10.6971	10.896	10.7489	10.3955	10.8414	27
DPG006B03	DNA binding	9.02499	10.9314	9.87516	9.10639	9.01039	9.65378	9.26278	9.35355	9.53098	8.78479	9.62022	27
Contig692	NADH dehydrogenase activity	9.85226	11.5407	10.6645	10.0387	9.85871	10.6313	10.2314	10.4571	10.345	9.91222	10.5123	27
DPG018M21	single-stranded DNA binding	9.99486	11.5323	10.594	10.1946	9.78559	11.0153	10.6861	10.5797	9.69845	9.26237	10.2331	27
DPG024P22		9.68575	11.1694	10.1615	9.88289	9.61483	10.5225	10.4019	10.2248	9.69353	9.44851	10.1698	27
DPG005B07		7.42707	9.75623	8.40534	8.04347	7.66413	9.12642	8.51475	8.24477	7.80116	7.13268	8.23986	27
DPG009G02	membrane	9.32932	10.4719	9.76976	9.74251	9.45785	9.95856	9.99393	9.68545	9.6264	9.2855	9.7263	27
Contig1078		9.80554	11.349	10.2323	10.0752	9.8077	10.6939	10.3459	10.3116	10.0767	9.75276	10.3759	27
Contig842		10.6319	11.7486	10.8652	10.8106	10.6689	11.1152	11.0049	11.0958	10.8371	10.6519	10.9951	27
DPG016N09	structural constituent of ribosome	10.7859	12.2752	11.2856	11.0418	10.7	11.4468	11.3119	11.2775	11.1617	10.9028	11.1881	27
DPG008D17	nucleic acid binding	8.91183	10.7093	9.60954	9.43774	8.79402	10.0054	9.74259	9.56634	9.2795	8.96425	9.4216	27
DPG026J18	nucleosome	12.3056	13.9226	12.671	11.9912	11.2964	13.2976	13.1414	13.0842	12.4869	11.8013	12.9841	27
DPG020J05	thymidylate synthase activity	10.088	12.0221	10.6265	9.84236	9.40076	10.6402	10.2952	10.7014	10.0716	9.28759	10.1934	27
Contig447	catalytic activity	8.96156	10.2416	9.19773	8.94971	8.3308	9.67206	9.23525	9.37382	8.95295	8.37682	9.25543	27
Contig1024	nucleotide binding	11.8513	12.3708	11.5873	11.3286	11.6021	11.8924	11.7758	11.8202	11.6338	11.4294	11.7639	28
DPG011J15	nucleotide binding	10.9225	11.4016	10.4378	10.1786	10.558	10.8595	10.8074	10.7961	10.6512	10.5299	10.8827	28
MPB018F12043		9.99321	10.4224	9.36915	8.72262	9.38424	9.65347	9.40859	9.81378	8.78308	9.18081	9.53033	28
MPB004C04014		10.4209	11.4657	9.72263	8.40046	9.37312	9.50828	9.1903	9.91657	8.89904	9.1798	9.85774	28
MPB009A02008	binding	9.30277	9.70135	8.88239	7.95196	8.61546	8.9159	8.44169	9.16234	8.29205	8.43251	9.1443	28
MPB009E07028		9.22501	9.82728	8.16232	6.93793	6.89707	8.17039	7.53504	8.21508	6.95433	7.0003	8.79465	28
MPB027A02008	nucleoside transmembrane transporter activity	11.5869	11.9244	11.4179	10.8882	10.892	11.4617	11.2277	11.354	11.0863	11.0892	11.5994	28
DPG011L14	binding	9.01242	9.72101	8.4687	7.87459	8.12145	8.5857	8.15604	8.62366	7.69697	8.08365	8.96467	28
Contig1081	nucleotide binding	8.84175	9.44555	8.22216	7.71215	8.05848	8.69376	8.09854	8.53627	7.85133	8.042	8.76386	28
DPG012L19	binding	10.2199	10.5941	9.73717	9.39316	9.68039	10.0785	9.62712	9.89361	9.58077	9.54987	10.099	28
MPB013A05024	phospholipid biosynthetic process	9.77387	10.6562	9.36561	9.06497	9.07734	9.63799	9.11113	9.26016	9.42565	9.53325	9.79838	29
Contig285	protein domain specific binding	14.0404	14.5006	14.016	13.7853	13.7927	13.9495	13.6821	13.8192	13.9523	14.0253	14.0753	29
DPG009A12	nucleus	11.3023	12.5827	10.6167	10.4137	10.6339	10.6486	10.1962	10.4774	11.2364	11.2015	11.1216	29
DPG013F02	protein binding	7.49072	9.48732	5.40903	5.00478	4.77213	5.11085	5.03512	5.57369	5.97601	7.01712	7.02128	29
MPB013E09036	carbohydrate biosynthetic process	9.45399	10.251	8.21023	8.14101	8.45323	8.31693	8.34261	8.4104	9.00821	9.50074	9.45838	29
MPB027A12048	tropomyosin binding	12.6691	13.2953	12.3047	11.7945	11.9233	11.9419	12.1074	12.2437	12.2544	12.281	12.5773	29
DPG026F17	catalytic activity	13.2427	13.5533	12.8364	12.5792	12.2747	12.6778	12.6925	12.6847	13.0056	12.6846	12.9454	29
MPB028G08026	metabolic process	13.8504	14.0218	13.5888	13.3402	13.2487	13.401	13.2976	13.5209	13.6114	13.448	13.567	29
DPG008M18	metabolic process	13.2945	13.5318	12.9891	12.8194	12.7059	12.8173	12.6856	12.8326	13.0905	12.9126	13.0199	29
DPG015H10	Rab GDP-dissociation inhibitor activity	12.2899	12.571	11.7326	11.3399	11.276	11.6793	11.6901	11.9402	12.1342	11.9994	12.3141	29
MPB029A08032	protein binding	9.44476	10.1855	9.25971	8.68839	8.77385	9.20519	8.87242	9.21523	9.60823	9.04233	9.45365	29
Contig1089	nucleotide binding	12.9539	13.7219	12.7628	12.1722	12.0354	12.8767	12.4629	12.6101	12.8399	12.6231	13.105	29
MPB026C08030		12.9437	13.3373	12.7742	12.3788	12.4757	12.7636	12.6177	12.8219	12.8204	12.6541	13.0571	29
DPG021P16	nucleotide binding	6.64785	6.87636	6.0521	5.96069	5.9002	5.62988	5.74568	5.80008	6.03315	5.92973	6.00454	30
DPG004P05		14.8792	15.8195	13.8593	13.3763	13.0738	12.522	12.8241	12.6015	12.9811	12.7001	12.9869	30
Contig1091		12.4073	13.6005	10.7583	10.6754	10.3026	10.0664	9.88735	9.74496	9.78832	10.2275	9.97506	30
DPG003G21	catalytic activity	11.7587	12.8104	11.1227	10.8716	10.5727	10.8104	10.6451	10.3932	10.501	10.562	10.2944	30
DPG011B02	membrane	9.81687	11.3979	7.63245	6.78405	7.09702	7.41148	7.40241	7.36691	7.00775	7.04297	6.86025	30
DPG013I12	endoplasmic reticulum	8.79221	9.91171	7.80675	7.30474	7.36248	7.60815	7.92506	7.69924	7.78685	7.36268	7.0632	30
MPB010B07031		12.9655	14.0072	11.072	11.3271	11.2724	11.6206	11.8462	11.586	11.2731	11.3093	11.9329	30
Contig1101	nucleotide binding	14.488	15.1579	13.3174	13.299	13.0947	13.2787	13.7903	13.6592	13.2399	13.1988	13.3743	30
DPG021E14	transport	6.74483	8.54675	5.23446	5.18195	5.0344	5.00555	5.46612	5.69314	5.11586	5.01412	5.48016	30
MPB004D12045	receptor activity	11.8961	14.3426	8.77165	8.8706	8.21221	8.41037	9.45503	8.89755	8.7021	9.09625	9.22808	30
MPB003D04013	catalytic activity	12.6401	13.1163	10.9344	10.5476	10.678	10.6612	10.661	10.742	10.4825	10.2088	11.1317	30
MPB023C09038	protease inhibitor activity	12.3606	13.2029	8.16888	7.05175	7.70516	6.62696	7.44455	7.0752	6.36185	6.96753	7.75986	30
Contig1134	receptor activity	9.8738	11.1862	7.73562	7.43262	8.19633	7.81329	8.0171	8.41142	6.96045	7.41549	8.47746	30
MPB006H01001	zinc ion binding	11.4141	13.005	10.1608	9.53078	10.3149	10.2942	9.83134	10.1511	9.35449	9.96924	10.5605	30
Contig914	zinc ion binding	13.8299	15.2577	12.2371	12.7383	12.6311	12.4233	12.2309	12.2014	11.7807	12.4593	12.6002	30
DPG009B02	glutathione transferase activity	10.5748	12.4869	9.22437	9.62781	9.70312	9.29986	9.52809	9.63581	8.94868	9.46699	9.78161	30
Contig836	calcium ion binding	13.1599	14.3456	11.5914	11.5553	12.011	11.3175	11.6786	11.7058	11.0939	11.2126	11.5326	30
DPG018I15		10.0525	11.9864	8.05319	8.07945	8.16882	7.65341	7.81558	7.63119	7.17987	6.94716	7.87483	30
MPB019D03013	dopamine beta-monooxygenase activity	11.2869	13.8021	8.78351	8.39968	8.86787	8.91319	8.565	8.61214	7.13335	7.75094	8.68141	30
Contig1012		12.1443	13.0445	11.1463	10.6952	11.0815	10.9495	10.9238	11.151	10.4822	10.5552	10.9606	30
MPB018H04009	isomerase activity	10.3447	11.8005	9.40114	9.13143	9.45183	9.5574	9.46064	9.37991	8.79736	9.25388	9.45112	30
DPG020O21		10.6278	11.5942	9.93557	9.81057	9.8092	10.0837	9.93872	9.88725	9.5947	9.61883	9.85526	30
Contig530	nucleotide binding	15.3567	15.7765	13.8769	14.2536	14.0131	14.3865	14.0667	14.1606	13.3615	13.9747	14.3825	30
Contig221	calcium ion binding	13.882	15.563	12.2478	12.46	12.2395	12.6874	12.433	12.2593	11.2962	11.8777	12.6286	30
Contig738		14.607	15.5053	13.3329	13.3502	13.1712	13.4053	13.2723	13.1785	12.7154	13.2416	13.486	30
DPG008I19		14.0555	15.3911	12.2731	12.572	12.0824	12.5383	12.2824	12.1666	11.4141	11.9607	12.5124	30
DPG012G04	calcium ion binding	13.6725	15.0493	11.5694	12.0943	11.481	11.9747	11.9029	11.5656	10.9896	11.4205	11.9056	30
MPB002D10037	motor activity	15.0173	15.6508	13.9429	13.7534	13.5389	13.6903	13.6951	13.5935	13.0748	13.3109	13.8275	30
Contig944		13.2963	13.9646	11.3921	11.4899	11.2578	11.5679	11.2515	11.0966	10.4659	10.4686	11.2774	30
DPG021N05		12.9352	13.8864	11.0193	11.1677	10.8165	11.3194	10.9003	10.7318	10.0304	10.3648	11.1225	30
DPG026O14		11.3073	11.3831	8.94984	8.91157	9.288	8.60951	8.94206	8.81219	8.93685	9.84718	9.51049	30
MPB019B05023		10.2029	10.8092	7.82369	8.0309	8.18131	7.37345	7.8045	7.41905	7.93696	8.71507	8.08846	30
MPB021E02004	calcium ion binding	12.2725	13.0312	10.7842	11.0192	11.6164	10.8715	11.0828	11.019	10.7627	11.7681	11.0864	30
DPG020E13	ubiquitin-protein ligase activity	12.3673	12.6219	11.6895	11.5937	11.912	11.5375	11.6268	11.7183	11.6582	11.9377	11.7386	30
DPG026L03	protein modification process	8.19746	8.92454	7.59356	7.55436	7.50928	7.07427	7.97524	7.69723	7.72259	7.55994	7.78174	30
DPG009D16	nucleotide binding	13.7156	14.3917	13.0185	12.9058	12.7745	12.4873	12.8943	13.049	13.0858	13.2744	13.0337	30
DPG027J05		13.5705	13.8806	13.2315	13.0936	13.0119	12.95	13.171	13.1871	13.2416	13.2614	13.0672	30
Contig36	nucleotide binding	15.4343	15.7445	14.9357	15.1181	15.1281	14.9881	14.998	15.1126	15.1365	15.1572	15.0509	30
DPG026C08	antioxidant activity	11.3988	12.9904	9.47913	9.99703	9.47238	8.95329	9.70763	9.45734	9.77332	9.347	9.1205	30
DPG008N06	mitochondrion	10.0558	11.9371	8.6435	9.15655	8.71651	8.0812	9.14111	8.87978	9.3427	9.37523	8.70263	30
DPG014F18		10.1028	12.0161	8.70194	9.15035	8.90699	8.18624	9.21172	8.87589	9.4138	9.40953	8.78614	30
Contig1095	asparaginase activity	5.30407	6.11943	8.71706	8.03852	7.12802	7.7853	8.23493	8.88004	7.95827	6.08244	6.79156	31
Contig937		9.39902	10.7001	9.29113	9.14728	9.20669	9.12195	8.85267	9.03751	9.1717	9.35157	9.6298	32
Contig1150	protein binding	11.1009	12.7927	10.7729	10.6705	10.3458	10.6237	10.4148	10.4818	10.6291	10.6906	11.093	32
Contig818	protein binding	9.01732	11.1483	9.08704	8.49275	8.32401	8.76436	8.18229	8.5296	8.81946	8.40514	9.24455	32
DPG007P21		8.75414	10.3767	8.9246	8.57569	8.46561	8.52838	8.38263	8.62557	8.61768	8.58431	8.87141	32
DPG021N15	binding	10.5505	11.8649	10.6892	10.2037	10.3906	10.1193	10.0069	10.0897	10.4009	10.0281	10.2593	32
MPB008A08032	mushroom body development	10.1994	11.8205	10.2073	9.57098	9.37089	9.51534	9.18039	9.56187	10.1215	9.26701	9.71712	32
DPG001O05	chromatin	10.3888	11.8551	10.2528	9.71258	9.84575	9.74655	9.74389	9.96464	10.3624	9.77942	10.0207	32
DPG012F10		14.0494	15.0433	13.9044	13.6937	13.7956	13.634	13.4497	13.7283	13.9762	13.692	13.7834	32
DPG002G05	metal ion transport	10.9349	12.1749	10.8867	10.526	10.0866	10.4819	10.1407	10.315	10.6689	10.4722	10.4401	32
Contig708		9.14916	11.8659	9.27048	8.55073	8.43344	8.64247	7.69441	8.45094	8.68974	8.56215	8.99412	32
DPG015E05	cis-Golgi network	9.26785	10.8173	9.31309	8.89428	8.71172	8.72965	8.14807	8.60231	8.88021	8.78724	8.88035	32
DPG021H05		12.3359	13.7246	11.8223	11.6633	11.7904	11.7517	11.3969	11.5082	11.3874	11.4992	11.6997	32
Contig162		10.5954	12.5007	9.64737	9.77062	9.58986	10.1254	9.55908	9.48994	9.46483	9.82029	9.97865	32
DPG015G02	structural molecule activity	9.97651	11.9284	9.34129	9.30453	9.46248	9.60319	9.23916	9.25372	9.07907	9.50217	9.42838	32
DPG002E16	protein binding	12.5412	13.7158	12.5447	12.3701	12.3824	12.5629	12.1405	12.3096	12.2545	12.3578	12.4598	32
DPG022K03		11.7358	13.1936	11.7036	11.6804	11.5251	11.6186	11.3555	11.4155	11.6191	11.6392	11.4062	32
MPB002H01001		9.1991	10.8121	8.91695	9.04333	8.83537	8.94653	8.59185	8.67759	8.82095	8.9051	8.98016	32
Contig56		13.7608	14.6042	13.5715	13.3756	13.3232	13.392	13.2599	13.4006	13.6036	13.5514	13.5187	32
MPB003H05017	protein binding	8.72809	11.2414	7.34777	6.91731	6.98801	7.19744	6.50283	6.851	7.18348	7.64315	7.34277	32
DPG014L06	dopamine beta-monooxygenase activity	9.68383	13.8252	7.6269	6.98307	7.02355	6.17917	6.81804	7.15489	6.52927	7.19955	7.80662	32
DPG003O12		10.3436	13.7012	8.08761	7.69511	7.85616	7.55302	7.64043	7.45481	7.66068	7.74178	7.55572	32
DPG005P21	actin binding	11.7762	13.5084	10.7204	10.5217	10.43	10.1118	10.1503	10.402	10.5976	10.2588	10.2885	32
Contig1192		9.87803	11.0168	9.56248	9.59331	9.43569	9.18813	8.48226	9.01506	9.11431	9.35923	9.2042	32
DPG010D01		13.5292	14.6752	13.3996	13.3203	13.3934	13.1849	12.8976	13.0065	13.2832	13.3424	13.2781	32
DPG011M12	small conjugating protein ligase activity	12.6784	13.9271	12.4969	12.4305	12.4383	12.3173	12.1143	12.1419	12.2839	12.3281	12.2813	32
DPG012O07	nucleus	10.8879	12.2126	10.6363	10.605	10.6908	10.3121	10.143	10.1255	10.4313	10.4027	10.401	32
Contig1097	receptor activity	12.5724	13.6156	12.4081	12.4842	12.4832	12.265	12.1617	12.1311	12.3801	12.2562	12.1325	32
Contig852		8.49877	10.4523	8.32249	8.24063	8.19266	7.86336	7.4122	7.38018	7.79411	7.76605	7.36363	32
Contig1007		11.6476	12.124	11.4243	11.2708	11.3846	11.2603	11.1046	11.1578	11.241	11.3163	11.1462	32
Contig580	ubiquitin cycle	12.738	13.3744	12.3091	12.1815	12.1574	12.1069	11.885	12.0764	12.1785	12.0523	11.8407	32
DPG022A06		14.2693	14.9319	13.9915	13.9524	13.8453	13.7217	13.6965	13.7199	13.9892	13.8793	13.5766	32
DPG001I14	nucleic acid binding	7.88916	9.85688	8.11902	6.56233	7.17389	7.16793	6.87405	7.87771	7.18873	7.00099	8.22686	32
MPB027B02007	DNA binding	10.0806	11.3903	10.0995	9.04593	9.54999	9.29683	9.23985	9.98654	9.57748	9.71983	9.72126	32
DPG006F07	nucleic acid binding	9.02856	10.0994	8.74345	8.10297	8.4448	8.5606	7.72652	8.92939	8.23676	8.55336	8.89277	32
DPG010O20		8.56922	9.20708	8.29205	7.34396	8.03856	7.8086	7.48618	8.24697	7.94068	8.07457	8.53818	32
DPG010A16	cytoplasm	10.0076	11.8175	7.0249	5.85256	5.83674	6.54724	5.75556	6.43323	5.57789	6.48518	7.7425	32
DPG022D09	receptor activity	7.39311	8.18795	6.62663	5.75239	5.77418	6.4016	5.88328	6.19878	5.72686	5.96996	7.07408	32
DPG001E20	voltage-gated potassium channel activity	10.7623	11.2501	10.5677	9.84503	10.0804	10.1433	10.0229	10.2824	10.2543	9.83147	10.2275	32
Contig1004	nucleus	13.7151	13.9073	13.4485	13.1344	13.2019	13.4556	13.1717	13.2672	13.339	13.0696	13.4645	32
DPG010G06		10.5522	11.6585	10.5801	9.79444	9.94271	10.0813	10.1004	10.1501	10.1539	9.76175	10.3522	32
DPG011F07	binding	10.1052	11.1123	10.1221	9.65464	9.71746	9.92213	9.78961	9.96437	10.0024	9.66663	9.96643	32
MPB015C05022	protein binding	10.4755	11.2194	10.4929	10.0862	10.1427	10.4095	10.1223	10.3134	10.3051	9.98583	10.414	32
MPB026H04009	binding	9.75979	10.4095	9.53206	9.12044	9.13379	9.41855	9.26527	9.51337	9.54614	9.25119	9.60765	32
DPG013O14		11.7235	12.4525	11.4516	11.1368	11.1173	11.6093	11.2331	11.439	11.4127	11.2096	11.5757	32
DPG015D23		12.5304	13.4712	12.4318	11.9194	11.8528	12.3984	12.0195	12.216	12.3808	11.9144	12.3414	32
DPG019D20		5.58218	6.66265	5.00067	4.80895	4.91101	5.09246	4.85385	5.2792	4.78264	4.93996	5.58325	32
MPB030C04014		7.9361	10.8337	6.73512	5.37561	5.63614	6.3842	5.97492	6.49545	5.96465	5.32031	7.0428	32
Contig683		14.1969	14.9638	13.9049	13.6624	13.5726	13.764	13.6751	13.7206	13.6826	13.6718	13.9065	32
DPG010O13	nucleus	6.10527	8.88737	4.542	4.25367	4.20395	4.49612	4.3057	4.58928	4.45025	4.30747	5.35437	32
MPB002A06024		7.82699	8.74638	7.58335	6.90532	7.38179	7.30835	6.96474	7.23602	7.18114	7.08185	7.66711	32
DPG015B19	protein binding	9.64726	10.7689	9.46524	9.06627	9.06437	9.3625	8.78096	9.1704	9.02208	8.83757	9.25174	32
DPG018A16	vesicle docking during exocytosis	12.0519	12.9272	11.9724	11.5493	11.6107	11.752	11.352	11.8355	11.6404	11.6237	11.947	32
Contig1103	monooxygenase activity	7.23845	8.48628	11.4328	11.4139	11.2493	12.4239	13.2513	13.3144	10.9844	4.77959	12.3389	33
Contig751	catalytic activity	14.5244		15.2469	14.796	15.0433	15.5201	15.255	15.5882	15.1576	14.3779	15.3726	33
Contig1105	monooxygenase activity	11.4465	8.92665	11.9831	12.295	12.0397	11.6793	13.2594	13.5936	10.7581	7.55049	12.7521	34
MPB021B09039	monooxygenase activity	12.2111	10.6876	13.0082	13.3515	12.98	12.6926	13.9522	14.4332	11.9046	11.1474	13.9843	34
DPG022B17		7.91669	9.09339	7.87405	7.69162	7.80835	8.0996	7.81782	8.02294	7.59536	7.72946	8.44982	35
DPG020C03	iron ion binding	4.68641	5.25419	4.62363	4.50977	4.45802	4.73488	4.52758	4.62221	4.48473	4.45221	4.99985	35
DPG016J23		8.90479	10.423	9.12157	8.76097	8.61276	9.10716	8.29253	8.88963	8.25154	8.67624	9.40116	35
MPB004C05022	protein binding	8.57322	10.1201	8.43842	8.07161	8.01864	8.63639	7.64879	8.35345	7.76872	7.75374	9.08911	35
DPG013D08		6.16275	7.64118	6.27499	6.13851	5.77065	6.16897	5.64856	6.15349	5.73214	5.94565	6.91334	35
DPG001B09		8.32151	10.1188	8.51416	8.28161	7.91589	8.55179	7.97868	8.38415	8.01818	7.94105	9.1822	35
DPG001D12		7.21672	9.26315	7.61449	7.42253	7.01543	7.93352	7.01847	7.54632	7.00254	7.01066	8.26583	35
DPG007A07	catalytic activity	13.7543	14.4357	13.9377	13.8517	13.9485	13.9695	13.6525	13.8284	13.6822	13.7445	14.0966	35
MPB009F04011	nucleus	9.66492	11.1406	9.90118	9.8948	9.66765	10.1024	9.40663	9.65472	9.57447	9.95501	10.2228	35
DPG014M23		10.9782	12.3452	11.0945	10.9998	10.9859	11.3503	10.8674	11.0893	10.7084	11.1873	11.5562	35
DPG002H03	nucleotide binding	9.23662	10.84	9.46327	9.20892	9.34029	9.67117	9.03881	9.245	8.95531	9.29955	9.75912	35
Contig555		7.90529	10.4816	7.94181	7.69928	7.12535	8.16117	7.56833	7.62884	7.75338	7.24974	7.95978	35
DPG019G03		10.688	12.2787	10.5421	10.3849	10.2936	10.6285	10.3814	10.414	10.3903	10.1	10.581	35
MPB006D06021	nucleus	9.7948	11.0972	9.80736	9.49518	9.48982	9.68802	9.44415	9.49459	9.62785	9.20922	9.55914	35
DPG009G19		9.32408	10.9925	9.31319	9.00139	9.01823	9.69431	8.94669	9.1756	8.93678	8.81386	9.13879	35
DPG015L06		10.3448	11.6801	10.1574	10.1687	10.039	10.4682	10.2755	10.1443	9.95317	9.74706	10.109	35
Contig1110	protein binding	12.6751	13.8934	12.5536	12.4214	12.3274	12.7741	12.4116	12.4675	12.4806	12.5438	12.7452	35
DPG021A17	translation initiation factor activity	12.605	13.8565	12.5353	12.5655	12.2932	12.7752	12.3557	12.2263	12.4724	12.4433	12.5356	35
DPG025O15	metabolic process	12.5984	13.6558	12.7198	12.6128	12.4364	12.8476	12.5389	12.3629	12.5476	12.4976	12.5639	35
DPG006M03	binding	11.2389	12.6905	11.2584	11.3077	11.2645	11.8147	11.2614	11.304	10.5226	10.7318	11.1281	35
MPB017F04011	nucleus	11.504	12.9343	11.462	11.3427	11.4874	12.0015	11.5212	11.5934	11	11.1055	11.6241	35
DPG022P18		9.82702	12.0698	9.95466	10.1892	9.78672	10.317	9.71452	9.98148	9.46744	9.82672	10.2298	35
MPB013H01001	protein binding	10.7521	12.3218	10.8079	10.7862	10.8702	11.1269	10.7807	10.9708	10.5802	10.6751	10.9477	35
Contig628	structural constituent of ribosome	10.0251	12.0884	10.0071	10.2806	9.88648	10.7115	10.1526	10.2991	9.61655	9.66573	10.3045	35
DPG009C21		9.9989	11.4972	10.0801	10.1017	10.0336	10.52	10.1187	10.1321	9.89853	9.80688	10.2129	35
DPG014M07	signal transducer activity	10.3336	11.7967	10.4444	10.336	10.2382	10.7593	10.349	10.3615	10.0764	9.98704	10.3651	35
DPG021N18	nucleotide binding	11.7013	12.9003	11.7339	11.8055	11.578	12.2211	12.0043	11.7812	11.7918	11.5568	12.0828	35
DPG022K07	DNA binding	8.24839	9.95388	8.60934	8.52695	8.31581	9.2278	8.49129	8.44753	8.40041	8.25543	8.88287	35
Contig10	structural constituent of ribosome	12.4503	14.2179	12.6433	12.6964	12.4293	13.2265	12.6139	12.8497	12.2529	12.5836	12.9475	35
DPG024K24	aminopeptidase activity	10.9509	12.3169	10.9921	10.976	10.8	11.6537	10.9466	11.0953	10.8097	10.8901	11.2817	35
Contig1063		10.7757	11.8841	11.0826	10.8994	10.7066	11.1744	10.6115	10.7984	10.8584	10.7761	11.0775	35
DPG026F04		9.9511	11.4368	10.1069	10.2978	9.64876	10.3696	9.66271	9.95848	9.82367	10.1748	10.2441	35
Contig717	ATP binding	12.3192	13.4786	12.7364	12.5027	12.3448	12.5721	12.4993	12.664	12.4685	12.6624	12.468	35
MPB023C08030	cytochrome-c oxidase activity	12.9147	14.3674	13.2395	13.2004	13.0301	13.4218	12.9628	13.2583	13.0367	13.0555	13.2776	35
Contig444		12.0554	13.5248	12.6054	12.4383	12.3642	12.6865	12.3517	12.4824	12.3907	12.2437	12.5554	35
DPG015M19		7.69589	9.93339	8.48087	8.52029	8.06731	8.58056	8.56534	8.45741	8.41237	8.37814	8.51143	35
DPG013H09	catalytic activity	10.5689	11.9502	10.8373	10.9549	10.6339	11.113	10.9251	10.9548	10.7897	10.8006	11.0036	35
Contig176	ATP synthesis coupled proton transport	13.6334	14.7858	13.9148	13.9523	13.7673	13.9915	13.858	13.918	13.9167	13.8795	13.9299	35
DPG008C13	ATP synthesis coupled proton transport	11.154	13.0165	11.7613	11.7415	11.3299	11.6869	11.5346	11.6687	11.4496	11.3669	11.6649	35
DPG007A16	hydrolase activity	9.46834	10.2637	10.0698	10.187	10.0153	9.7519	9.55082	9.75419	9.99395	9.73828	9.50402	36
MPB030G07026	catalytic activity	12.5911	13.1568	13.0565	13.039	12.9934	12.7863	12.4388	12.6103	12.7921	12.6659	12.4451	36
DPG017J11	SNAP receptor activity	8.17599	9.53936	8.94979	9.11569	9.1824	8.24111	7.92253	7.8635	8.56671	8.63452	7.34669	36
Contig726		7.52398	8.59336	8.50375	8.96546	9.05367	7.82149	7.03768	7.16312	8.24202	8.10845	7.17784	36
Contig1111	peroxidase activity	8.30339	9.47501	9.10204	9.61716	9.3656	8.55813	8.32077	7.85374	9.13707	9.34568	8.03923	36
DPG008M21	nucleic acid binding	4.28299	8.08417	7.26727	7.48954	7.18046	5.43477	4.56307	3.95937	6.73387	6.45657	4.19426	36
MPB027G09034	phosphoprotein phosphatase activity	4.57233	6.94951	6.23035	6.55182	6.89485	5.30069	5.00116	4.73824	6.02199	6.17868	4.69174	36
DPG002G18	monooxygenase activity	6.66952	10.0618	9.11048	9.23828	8.72139	7.93017	5.81736	4.88379	8.65188	8.59155	6.53035	36
DPG003E21	electron transport	12.9135	13.5026	13.7033	13.5589	13.3565	13.203	12.9205	12.8582	13.3275	13.4827	13.1036	36
Contig1117	calcium ion binding	15.1663	15.3102	15.0273	14.9466	14.9422	15.3023	15.4804	15.4227	15.1349	14.9673	15.2601	37
DPG012P01	calcium ion binding	14.5876	14.9194	14.2692	14.2615	14.1004	14.6959	14.9454	14.8546	14.5482	14.3179	14.6809	37
Contig886	transporter activity	9.86633	9.91676	9.75834	7.64695	8.03885	9.61311	11.026	11.3445	9.96011	7.8452	10.2161	37
DPG007D24	catalytic activity	10.8046	10.8549	10.5698	10.0269	10.4283	11.0852	11.2481	11.35	10.6584	10.0849	11.1693	37
Contig564		10.9608	12.7396	11.6507	11.293	11.1066	11.3456	11.1194	11.4821	11.743	11.5095	11.6071	38
Contig960	transport	12.9429	13.9537	13.2616	13.1295	13.0869	13.1292	13.0462	13.012	13.352	13.3086	13.3054	38
DPG022A23	structural constituent of ribosome	11.3161	12.9643	11.6667	11.5309	11.289	11.4526	11.3327	11.3694	11.6332	11.6555	11.6204	38
DPG005G01		7.20778	11.2951	7.48101	8.11943	7.7439	7.05879	7.48538	7.33286	8.16869	8.92989	7.99507	38
Contig1033	nucleotide binding	9.93817	11.5454	10.2904	10.4677	10.2932	10.4117	10.4556	10.2632	10.6761	10.6423	10.4134	38
Contig1125	cytoplasm	11.3985	12.8452	11.4787	11.515	11.5369	11.6257	11.7167	11.6163	11.7447	11.9988	11.871	38
Contig238	protein binding	11.2712	13.1216	11.6875	11.5705	11.3787	11.736	11.7079	11.6827	11.9676	12.0388	12.0066	38
Contig1133	catalytic activity	12.2588	12.3241	12.448	13.4914	13.6948	13.0682	12.7216	12.5732	12.6801	13.6279	13.5732	39
DPG017M23		8.84958	10.4586	9.92777	12.0288	11.8189	10.8201	10.5631	9.72006	11.0203	12.568	11.9354	39
DPG019C08	nucleic acid binding	7.92817	9.46541	8.62813	10.4153	10.1709	9.47341	9.06913	8.47613	8.89813	10.3863	10.3679	39
MPB026E08028	nucleoside binding	12.1683	12.7756	12.5288	13.7736	13.6803	13.1461	12.7719	12.5665	12.8063	13.8006	13.6636	39
Contig1142	catalytic activity	12.397	11.8155	11.6766	11.8303	11.6585	11.2406	11.7027	11.672	12.7834	13.1306	12.5735	40
MPB016D06021	catalytic activity		4.63589	4.5335	4.13377	4.31745	4.47375	4.32369	4.71687	6.29132	5.84635	5.39529	40
DPG011J05	catalytic activity	6.62992	5.78457	5.31552	5.20328	5.16362	5.13226	4.86151	5.74525			7.97684	40
DPG021M18		13.0479	12.8424	12.5064	12.9867	13.3082	12.2774	12.475	12.4784	12.6601	13.1853	12.3435	41
DPG024K21	acid phosphatase activity	5.31303	5.26331	4.93683	5.71682	5.37135	4.74521	4.81759	4.68403	5.07703	6.01501	4.63734	41
Contig1144		13.5494	13.3836	13.3893	14.0636	14.0714	13.2681	12.9114	12.931	13.3698	14.4266	13.1417	41
MPB018E09036	protein binding	13.4759	12.7809	12.7126	13.4245	13.6492	12.4489	12.226	12.1902	12.8202	13.7234	12.4948	41
DPG018G10	intracellular protein transport	10.8792	11.8604	11.3283	11.1282	11.1548	11.0348	10.6845	10.9008	11.0752	11.0953	11.0512	42
DPG026N01	DNA binding	9.81374	11.2877	10.4674	10.488	10.4575	9.91565	9.50541	9.85342	10.0206	10.3199	10.095	42
Contig909	cytoplasm	10.0104	12.5897	11.1696	10.8783	11.2148	9.97753	9.20091	9.8242	11.0943	10.6106	9.64385	42
DPG020F09	proteolysis	12.5289	13.7999	12.9375	12.6391	12.8475	12.4392	12.0931	12.422	12.8508	12.6866	12.4024	42
Contig556	protein transport	8.60274	9.79449	9.26802	8.92183	8.96138	8.44736	8.11276	8.24845	8.8185	9.01969	8.32727	42
Contig815		10.3658	11.8209	10.815	10.6956	10.6617	10.1032	9.98032	10.0369	10.6867	10.7274	10.2179	42
Contig882		10.2243	12.3292	10.6305	11.0561	10.7268	10.0991	9.75838	9.79282	10.8233	10.8611	10.0441	42
DPG010P18	protein domain specific binding	12.3945	13.4667	11.8993	11.8973	12.0133	11.6103	11.7696	11.9047	11.9915	12.4681	11.9723	42
DPG018D09	mitochondrion	12.6854	13.7743	11.9986	12.1156	12.2727	11.5143	11.917	12.0395	12.5834	12.693	12.0815	42
MPB020F02003	small conjugating protein ligase activity	12.0298	13.2977	11.4557	11.4822	11.9666	11.1625	11.3985	11.6461	11.8412	12.2194	11.3902	42
DPG017H04		11.8379	13.1551	11.8614	11.7573	11.5332	11.5588	11.5171	11.4992	12.0982	12.083	11.8822	42
MPB030B01007	endonuclease activity	10.396	12.1429	10.6157	10.3546	10.2556	10.0318	9.83269	10.1122	10.944	10.742	10.2136	42
DPG015H16		7.49875	9.11772	7.39388	6.91505	7.11851	6.51344	6.35981	6.5759	7.29391	7.87239	7.0998	42
MPB015F01003		10.1363	11.2254	10.2528	10.0243	10.1691	9.84183	9.88018	9.99377	10.3759	10.6001	10.274	42
DPG002O15		9.92164	11.3933	9.94227	10.1508	9.84518	9.81945	9.31815	9.07054	9.80436	9.9248	9.45849	42
DPG022O15		8.24392	10.8304	7.82449	8.09189	7.50074	7.62135	7.43499	6.54229	7.83305	7.50725	6.92179	42
DPG003I04	rhodopsin-like receptor activity	8.74759	10.5051	7.89162	8.67894	8.34642	6.63686	7.74121	7.25644	7.98931	8.09033	6.5752	42
DPG005C04	mediator complex	7.95558	9.45881	7.17479	7.64382	7.71413	6.28838	7.45854	6.62841	7.30819	7.02554	6.38138	42
DPG007I02	DNA binding	10.3878	11.4102	10.1687	10.2052	10.5147	9.98038	9.92299	9.92791	10.1411	10.2006	9.62646	42
DPG027A11	DNA binding	12.8292	14.093	12.2952	12.1736	12.6003	11.7707	11.9689	12.1152	12.4273	12.5175	11.6311	42
DPG012E11		9.69396	11.5755	8.59769	8.52652	8.86429	6.97482	7.32205	7.77182	8.86454	8.88078	7.06526	42
DPG006B01	nucleic acid binding	10.8167	11.5595	10.4836	10.5015	10.5842	9.99126	10.1377	10.0541	10.5708	10.5722	9.99527	42
DPG027A23	nucleotide binding	14.1926	14.9338	13.6908	14.1524	14.1323	13.734	13.5436	13.4804	13.9142	14.1479	13.7942	42
Contig1145	nucleotide binding	14.7477	15.4688	14.3614	14.7312	14.7001	14.3718	14.3769	14.3079	14.5447	14.6751	14.4081	42
DPG002F01	small conjugating protein ligase activity	8.3531	9.52285	7.83668	8.2277	8.16202	7.60395	7.59278	7.44824	7.71357	8.05738	7.65785	42
DPG011D03		10.1677	11.5585	10.296	10.0306	10.2702	9.7345	9.84072	9.84446	10.2114	10.0351	9.75796	42
DPG013B11	nucleotide binding	10.9165	12.4392	11.2835	11.0849	11.1159	10.549	10.9676	10.9889	11.102	11.231	10.9335	42
DPG020G12	two-component sensor activity	10.8283	12.4111	10.8312	10.7654	11.0177	10.1109	10.543	10.6737	10.7833	10.949	10.4185	42
DPG001F15	nucleotide binding	9.22028	11.0458	9.34812	9.41271	9.1335	8.78776	8.43685	8.46992	9.12723	9.20533	8.76251	42
DPG008D13		10.9501	12.4433	10.9915	11.0414	10.9646	10.5639	10.2821	10.4672	11.2045	10.9806	10.5884	42
DPG008I22	protein binding	11.9457	12.9653	11.9865	11.829	11.7518	11.2211	11.1959	11.3424	11.9081	11.731	11.5346	42
Contig15	nucleosome	14.2308	15.2575	14.2293	14.1205	14.0649	13.7657	13.3981	13.4546	14.1608	14.2307	13.7773	42
MPB011B02007	peptidyl-prolyl cis-trans isomerase activity	6.79231	8.38832	6.59327	6.42771	6.50874	5.83536	5.70291	5.72589	6.64669	6.82363	6.25243	42
MPB004B10039	inositol trisphosphate 3-kinase activity	10.7782	12.0866	10.817	10.9778	11.0976	10.1644	10.2581	10.6806	10.7612	10.9643	10.3632	42
DPG015C10	protein binding	10.8083	12.3758	10.6011	11.0076	11.1296	10.173	10.3813	10.3609	10.5676	11.2565	10.3549	42
MPB029G01002		8.95147	10.8615	9.18732	9.20235	9.64292	8.34599	8.73656	8.7955	9.00368	9.60292	8.60251	42
DPG007J20	nucleotide binding	13.8125	14.5713	13.7865	13.8743	13.6444	13.4444	13.5172	13.5881	13.8802	13.9558	13.5592	42
Contig131		11.0905	12.6992	10.8317	11.2442	11.2301	10.2847	10.778	10.5875	11.3427	11.2825	10.5708	42
MPB028B06023	phosphoprotein phosphatase activity	10.5405	11.649	10.4122	10.6769	10.4253	9.98548	10.1827	10.0231	10.6821	10.648	10.1632	42
DPG012I17		6.09924	8.80173	6.24969	6.66318	6.50367	5.67098	5.32279	5.16223	6.16969	6.30817	5.16563	42
MPB017D10037		9.00085	10.5245	8.97304	9.05072	9.15053	8.44517	8.27873	8.19939	8.68124	9.04084	8.13568	42
DPG015G18	DNA binding	7.93274	10.2566	8.01579	8.63635	8.29263	7.62751	7.69364	7.48445	8.35165	8.37264	7.37901	42
DPG022C20	transporter activity	9.65561	11.4771	9.52973	10.1617	9.7036	9.10125	9.09872	8.88885	9.60492	10.0095	8.84775	42
Contig51	nucleotide binding	11.7147	13.1767	11.5087	11.57	11.5634	11.0922	11.1916	11.1381	11.5293	11.6645	11.1918	42
Contig774	nucleic acid binding	13.6662	14.7756	13.5103	13.4992	13.4841	13.1728	13.2948	13.1618	13.3693	13.6119	13.0364	42
DPG016K02	protein binding	12.1955	13.1643	11.9924	12.0983	12.1349	11.6754	11.7866	11.7669	12.1808	12.2289	11.7145	42
MPB003D12045		11.2612	12.5363	10.8798	11.1593	11.1942	10.7516	10.755	10.5159	11.1175	11.266	10.5941	42
Contig220		12.7327	13.896	12.6309	12.9026	12.8446	12.5448	12.4331	12.6293	12.8194	12.9791	12.4804	42
MPB023C06022		6.87869	9.14845	6.94736	7.1918	6.94754	6.48201	6.37763	6.60181	7.12545	7.06975	6.45148	42
DPG010F08	protein binding	10.9558	12.5897	11.0473	11.3367	11.1872	10.5993	10.7055	10.7655	10.9292	11.1754	10.5129	42
DPG025F23	catalytic activity	11.5996	12.959	11.6889	11.7572	11.7949	11.3022	11.3717	11.4138	11.632	11.9471	11.4045	42
Contig894	polygalacturonase activity	13.9029	8.57722	13.2179	5.7431	5.13627	13.7971		14.1812	13.0376	10.6147	12.8067	43
DPG002D12	fatty acid metabolic process	8.27756	7.46702	8.28687	6.94096	6.67028	7.65781	7.22558	8.02593	7.94143	6.85152	8.16079	43
Contig1146		11.8756	11.3311	11.4754	10.3123	10.0465	11.1472	11.0884	11.1612	11.2805	10.723	11.323	43
DPG009I24	metabolic process	11.5951	10.6153	11.0543	9.52139	9.38989	10.5835	10.8055	10.9572	11.1156	10.2953	11.3938	43
Contig557	catalytic activity	12.2933	12.4202	13.4372	12.9986	13.3194	13.1688	12.1126	12.4005	12.6726	12.7064	12.6174	44
DPG027H20		5.52295	6.42649	9.62241	9.28627	9.09244	8.66477	7.51146	7.30709	8.281	8.11813	8.0899	44
Contig1151	acyl-CoA dehydrogenase activity	10.2847	10.7953	12.3502	11.452	11.6815	11.296	10.5935	10.9246	11.2238	11.0358	10.9305	44
DPG020A14	aminomethyltransferase activity	8.98345	9.54559	12.3196	11.3856	11.7777	10.6709	9.77824	10.354	10.7584	10.7481	9.89481	44
DPG024H02	catalytic activity	9.51379	8.68594	9.80921	10.0296	10.3913	11.4421	11.8227	11.717	8.58683	13.3065	14.1722	45
Contig964	catalytic activity	13.0345	13.0384	13.1166	13.1429	13.1971	13.3949	13.3621	13.4089	13.0446	13.3773	13.4802	45
Contig1155	catalytic activity	8.59524	8.80774	9.19712	10.2756	10.5731	11.8597	11.1378	11.2887	8.8952	11.52	12.8561	45
MPB025A10040	catalytic activity	9.24386	9.14747	9.98955	10.78	11.0991	12.4245	11.851	12.0902	9.74848	12.0413	13.3807	45
Contig1094		12.7602	13.3558	13.0326	13.4156	13.2264	13.8514	13.7012	13.5178	13.0705	13.3737	13.7673	45
Contig53	binding	11.5741	11.9566	11.8956	12.2696	12.217	12.6054	12.3069	12.3084	11.8478	12.1871	12.609	45
Contig1029	electron transport	11.1485	11.3828	11.2903	11.5528	11.5342	11.9821	11.7334	11.7904	11.3366	11.5412	12.0722	45
MPB016B05023	nucleotide binding	11.5084	11.5789	12.0112	12.2744	12.1052	13.1789	12.8955	12.7397	11.5699	12.2093	13.0656	45
Contig762	catalytic activity	14.1731	14.1736	14.1003	14.2911	14.2595	14.5284	14.4796	14.467	14.2069	14.3172	14.5128	45
Contig1160	protein modification process	10.5598	11.2307	10.1549	9.67112	9.56087	10.1468	10.131	9.99916	10.3262	9.64072	9.88977	46
DPG006J05	catalytic activity	9.77058	10.2668	9.39714	8.94699	9.02303	9.47341	9.43188	9.53485	9.66753	9.06553	9.22138	46
Contig779	calcium ion binding	13.9536	14.6024	13.8121	13.5965	13.3813	13.8516	14.0064	13.8835	13.7761	13.5905	13.797	46
Contig497	nucleotide binding	15.0404	15.4598	14.7292	14.6513	14.636	14.8535	14.8737	14.911	14.9217	14.7615	14.81	46
Contig923	nucleotide binding	15.3052	15.615	14.9562	14.9181	14.835	15.0983	15.1126	15.185	15.182	14.955	15.1193	46
Contig888	GTPase activity	14.0865	15.0201	13.5122	13.0298	13.0129	13.604	13.6291	13.7724	13.5989	12.9546	13.586	46
DPG005C14		8.62184	10.6048	7.44933	7.13309	6.67751	7.33281	7.94442	8.23797	7.72187	6.84208	7.89704	46
DPG010G04		9.81625	12.821	9.04764	8.97127	8.82084	8.26841	9.18989	8.4954	8.1371	7.52249	8.05322	46
DPG018B09	glucosamine-6-phosphate deaminase activity	12.2944	13.3298	12.0366	12.0348	11.7898	12.1651	12.0039	12.0494	11.8244	11.6968	11.6701	46
MPB028B12047	protein binding	9.87716	11.6801	9.31474	8.93309	8.58256	9.14284	9.35786	9.11774	8.30054	8.23946	8.79559	46
DPG024K16		9.25199	10.4623	8.68492	8.5674	8.25572	8.79224	9.11592	8.80904	8.72011	8.21008	8.25281	46
DPG026J07	microtubule binding	12.0096	12.6535	11.752	11.7589	11.6703	11.939	11.9496	11.796	11.9587	11.5464	11.7691	46
MPB002F02003		9.76754	11.3686	9.45589	9.38438	8.99016	9.69098	10.005	9.89579	9.78216	8.96998	9.38526	46
DPG022F16	nucleotide binding	14.3372	15.259	13.7127	13.8892	13.5837	14.0926	14.1277	14.0891	13.7281	13.7225	13.8568	46
DPG007E10	nucleotide binding	12.3252	13.2883	11.961	11.8547	11.8731	12.3493	12.2251	12.13	11.9208	11.6748	12.1461	46
DPG014H06		11.5775	12.568	11.3033	11.3316	11.1187	11.7107	11.6345	11.5085	11.391	11.1522	11.4601	46
DPG022O20	catalytic activity	11.3442	12.4604	11.0669	10.7355	10.7226	11.3245	11.2932	11.5162	10.7026	10.6097	10.986	46
DPG013I02		9.52254	10.0999	9.06294	8.98766	8.96356	9.45491	9.31581	9.26907	8.99005	8.77917	8.94718	46
DPG004N12		11.9827	12.5	12.1441	11.9548	11.8197	12.3179	12.0006	11.9689	12.0042	11.857	12.0701	47
MPB016E05020		10.5917	11.0757	10.6006	10.4674	10.524	10.9843	10.6287	10.4891	10.383	10.3344	10.7215	47
DPG014G10	tRNA binding	11.3724	12.4501	11.4632	11.2517	11.1311	11.9687	11.3583	11.4491	11.1461	10.9883	11.4574	47
DPG022E16		10.8791	11.7101	10.9804	10.9005	10.8634	11.3914	11.0435	10.9922	10.8392	10.6718	11.1228	47
MPB012F05019		7.93451	9.26865	7.68722	7.27027	7.03869	8.14514	7.42745	8.02229	6.89834	7.07054	8.45092	47
MPB020E02004		15.0666	15.6475	14.9115	14.6474	14.5813	15.3226	14.8486	15.1761	14.5141	14.6714	15.2031	47
Contig962	structural constituent of ribosome	12.7983	13.8379	12.8944	12.6682	12.666	13.2491	13.0003	13.0809	12.4454	12.6657	13.0785	47
DPG019H20	structural constituent of ribosome	9.21852	10.6318	9.21965	9.19444	8.97543	9.78034	9.04869	9.38812	8.41461	8.69836	9.71034	47
Contig892	RNA binding	7.8623	9.47741	8.13874	8.07121	7.78235	8.6817	7.76169	8.27913	7.53763	7.76194	8.547	47
MPB016H03009	structural constituent of ribosome	9.96874	11.3379	10.2716	9.73902	9.53524	10.484	10.2513	10.3768	9.77165	9.73854	10.679	47
DPG020H04	nucleotide binding	7.95452	9.91286	8.09933	7.79292	7.58921	8.38635	7.85545	8.08039	7.72724	7.72406	8.60522	47
MPB008E11044		11.2835	12.9139	11.2766	11.0955	10.9063	11.6994	11.2237	11.3299	11.1093	10.8546	11.6195	47
DPG018A13	protein folding	9.72827	11.7149	9.95394	9.38753	9.08106	10.1731	9.71874	9.89062	9.52839	9.27612	10.1232	47
Contig924	nucleotide binding	13.3974	14.2286	13.3649	13.1871	13.111	13.6003	13.4189	13.4246	13.2532	13.1547	13.5166	47
MPB018B10039	peptidyl-prolyl cis-trans isomerase activity	11.9536	13.2226	12.0235	11.8743	11.6534	12.3316	12.0553	12.3408	11.9439	11.766	12.3393	47
DPG015L10	nucleotide binding	9.91694	11.6813	10.1343	9.76341	9.45148	10.6097	10.229	10.2358	10.0314	9.52571	10.2693	47
DPG024H20	signal peptide processing	12.3969	13.3866	12.5338	12.2363	12.1348	12.8235	12.5411	12.5456	12.3643	12.0616	12.7712	47
DPG024B01	protein binding	9.55229	10.6461	9.66876	9.39959	9.32609	9.92102	9.64213	9.74343	9.4677	9.27716	9.88516	47
DPG010L16	DNA binding	9.75429	12.0333	9.80888	9.52243	8.92129	10.5542	9.99935	10.1578	9.32788	9.15181	10.3932	47
DPG018J01	nucleic acid binding	9.91229	11.5257	10.0672	9.80773	9.53717	10.7729	10.0647	10.196	9.66525	9.52306	10.3792	47
MPB018G07026	nucleus	8.94244	10.6441	8.98652	8.66243	8.35709	9.65049	8.78993	9.10989	8.55908	8.5214	9.77693	47
Contig745	nucleotide binding	13.2463	14.1981	13.1201	13.0203	12.9226	13.5993	13.3179	13.3171	13.0402	13.0441	13.4938	47
DPG005A06	nucleus	8.36348	10.1327	8.13603	8.03135	7.76338	8.90623	8.3219	8.43579	7.94551	7.93226	9.04807	47
Contig455	catalytic activity	13.5029	14.2884	13.2044	13.1632	13.1242	13.682	13.4952	13.4898	13.257	13.0612	13.8298	47
MPB018F02003		8.12066	8.95461	7.79511	7.77247	7.59083	8.46028	7.92836	8.16738	7.80979	7.72287	8.46197	47
DPG022A12	protein binding	7.15857	8.81511	6.80723	6.41835	5.86663	7.19353	6.22547	7.08497	6.34153	6.37612	7.22742	47
Contig589	microtubule binding	13.0979	14.6676	12.8937	12.6325	12.4167	13.2313	12.7031	12.9158	12.5329	12.2775	13.0906	47
DPG010L08		11.9429	12.9153	11.8516	11.5699	11.6329	12.0298	11.697	11.884	11.6753	11.5218	12.0983	47
MPB029H06017	binding	10.6961	12.0252	10.3598	10.1639	10.1391	10.9023	10.334	10.6599	10.1156	10.0503	10.795	47
DPG007N23	protein binding	9.87405	11.583	9.17729	8.74896	8.51795	9.74281	9.14072	9.30688	8.81489	8.64599	9.46501	47
DPG025E10	nucleotide binding	15.0164	15.8066	14.6653	14.5441	14.3977	14.8804	14.6636	14.7526	14.6391	14.2743	14.917	47
Contig963	nucleotide binding	11.6537	12.4051	11.5477	11.2366	11.2779	11.9901	11.7707	11.7607	11.4815	11.2768	11.8279	47
DPG020I18	phosphoglycerate kinase activity	13.3394	14.1419	13.1373	12.9074	12.7101	13.4858	13.2595	13.3641	13.0749	12.8906	13.4864	47
DPG027P14	nucleotide binding	11.3766	12.4951	11.3593	10.9946	10.7772	11.7638	11.4847	11.4032	11.1668	10.8983	11.6415	47
MPB002C03014	nucleotide binding	8.79555	9.96635	8.71359	7.87409	7.86559	8.79439	8.24982	8.68994	8.14567	7.81533	8.86302	47
Contig1022		11.7083	12.5591	11.3071	10.8543	10.9281	11.6416	11.3483	11.5504	11.2605	11.0063	11.663	47
Contig1169		10.9246	12.0684	10.7689	10.1136	10.4021	11.1279	10.6656	10.8062	10.5086	10.1124	11.0349	47
DPG005D13	actin binding	12.0307	12.7793	11.8975	11.5517	11.5512	12.206	11.9283	11.9475	11.8258	11.4714	12.1574	47
DPG018B10	membrane	11.2822	12.413	10.9739	10.7808	10.4401	11.4392	10.8966	11.0801	10.4694	10.3613	11.044	47
Contig1116	nucleotide binding	11.3514	12.0603	11.2044	10.9311	10.8781	11.6403	11.2319	11.3136	11.0266	10.8396	11.2654	47
DPG016H23		10.8505	12.177	10.9738	10.5086	10.4346	11.1833	10.8361	10.8857	10.2515	9.92534	11.1222	47
DPG010D14		10.1649	11.6983	10.3238	9.80167	9.32161	10.5911	10.1129	10.5163	9.70505	9.36583	10.58	47
DPG027L07	nucleic acid binding	8.44072	10.0737	8.33581	7.78929	7.59868	8.92454	8.17031	8.41039	7.69565	7.53602	8.73057	47
DPG003H19	nucleotide binding	10.8545	11.4412	10.7704	10.624	10.6881	11.0377	10.7627	10.9306	10.7831	10.4774	10.8132	47
MPB028B08031	RNA binding	10.5074	11.5874	10.4537	10.3301	10.1925	10.6763	10.4323	10.3663	10.4949	9.91154	10.517	47
DPG003P09	RNA polymerase II transcription factor activity	12.2908	13.617	12.2829	12.1188	11.7533	12.4585	12.2312	12.1075	12.3028	11.7726	12.3607	47
MPB012D09037	catalytic activity	12.6364	13.6246	12.4079	12.108	12.0237	12.6004	12.4117	12.4276	12.4006	12.0159	12.457	47
MPB017A08032	binding	10.7458	12.1776	10.7272	10.2414	10.061	10.73	10.6017	10.8147	10.7263	10.1465	10.7756	47
MPB012A10040		12.7158	13.5406	12.4706	12.4113	12.034	12.8053	12.3937	12.351	12.4187	12.1571	12.4782	47
MPB017A05024	nucleotide binding	12.5695	13.157	12.5234	12.2447	12.1203	12.7364	12.3714	12.379	12.3838	11.9674	12.4301	47
DPG011C11	zinc ion binding	8.97869	10.0015	8.64055	8.54266	8.15385	9.38212	8.32114	8.62223	8.05216	8.30492	9.22558	47
MPB006A02008	GTP binding	11.9173	12.284	11.6968	11.449	11.3897	11.9537	11.4772	11.5296	11.4752	11.3681	11.8862	47
DPG027L03		10.2961	10.8665	9.75061	9.61206	9.79929	10.2277	9.58708	9.68548	9.34649	9.42211	10.3324	47
DPG001G13		8.4206	9.51887	7.24661	7.28405	7.14129	7.64403	6.99032	7.52498	6.34269	6.80528	8.13461	47
DPG008L03	nucleotide binding	8.25483	9.01531	7.67471	7.45431	7.47364	7.9345	7.74729	7.61146	7.29514	7.42014	8.22609	47
DPG006F23		9.38393	11.1433	9.18679	9.15743	9.06816	9.74437	8.83994	9.10184	8.42083	8.91298	9.53651	47
MPB006E04012		12.1514	12.9897	12.0187	11.9289	11.857	12.3303	11.914	11.9576	11.7467	11.7311	12.1718	47
Contig577	nucleotide binding	9.65663	11.1561	9.05426	8.71278	8.69111	9.48105	8.52022	8.98434	8.37418	8.72268	9.50718	47
DPG017D09		7.10939	9.19606	6.60549	6.62057	6.27189	6.95595	6.03709	6.47564	6.09788	6.39395	7.50848	47
DPG009D04		12.7587	13.4011	12.3729	12.4801	12.3794	12.8431	12.3678	12.5211	12.1082	12.0763	12.5349	47
Contig933	response to stress	13.2401	14.3342	12.0786	12.2664	12.1779	12.6416	12.2496	12.2059	11.8417	11.8169	12.662	47
DPG007H18		12.5081	13.5619	12.0531	12.0596	12.108	12.3988	12.0079	12.0467	11.9249	11.7482	12.291	47
MPB026C11046	oxidoreductase activity	10.8382	12.4158	9.28864	8.11634	8.23221	9.12405	9.39142	9.23658	7.07711	7.49416	9.69713	47
DPG012P19		10.9482	12.6275	9.74317	9.81124	10.0203	10.4641	10.7977	10.9577	9.78135	9.98144	10.8836	47
Contig669	nucleotide binding	14.9534	15.3979	14.6025	14.4518	14.2321	14.8267	14.6702	14.7961	14.3892	14.5457	14.7397	47
DPG002G22	phosphorylase activity	12.3425	13.7293	10.9834	11.0354	10.5517	12.0164	11.7271	11.8132	10.8381	10.6792	11.9514	47
DPG022K17	phosphorylase activity	12.6255	13.806	11.5547	11.5812	11.4252	12.5377	12.0716	12.2771	11.0368	11.0957	12.4712	47
MPB025F03011	receptor activity	11.5978	9.74782	11.9428	11.9946	11.9715	11.3995	11.8898	12.0192	12.3622	12.607	12.0185	48
Contig945	guanylate cyclase activity	10.7157	9.00338	10.7371	10.4856	10.8951	10.0859	10.7491	10.4233	11.1196	11.4508	10.8153	48
Contig164	oxidoreductase activity	8.22663	5.75104	9.22926	9.17846	8.77444	8.21044	8.46502	8.51755	9.21515	9.29075	8.19323	48
Contig70	GTPase activator activity	10.8311	6.92253	11.4751	11.5	11.2775	10.7031	10.5043	10.9401	11.7866	11.3037	10.4772	48
Contig123	polygalacturonase activity	12.7073	10.7324	13.6816	13.4685	13.472	13.2526	13.1333	13.2388	13.6983	13.199	13.2619	48
MPB024D01005	catalytic activity	12.4946	11.1115	13.4396	13.5034	13.1974	13.2405	13.0943	13.0912	13.4154	13.5172	12.9918	48
DPG007G12	RNA polymerase II transcription factor activity	10.6477	9.15312	11.3034	10.9994	10.9425	10.8176	10.9717	11.243	11.679	11.2931	10.893	48
DPG024N03	monooxygenase activity	8.6099	5.47568	10.0043	10.4425	10.2437	9.30607	10.4227	9.8965	11.1267	10.1365	9.30984	48
Contig776		13.1656	12.6576	13.5755	13.7322	13.5299	13.3915	13.3349	13.3527	13.5776	13.5355	13.2947	48
Contig808		12.9708	12.2535	13.5836	13.4508	13.3658	13.5129	13.0726	13.3502	13.6298	13.5015	13.1978	48
MPB021E03012	metabolic process	10.6912	8.23649	12.3249	11.7509	11.3338	11.411	10.8403	10.7991	12.4921	12.0705	11.3032	48
MPB013F05019	aminopeptidase activity	14.4754	13.2519	14.3311	14.607	14.7628	14.2068	14.0523	14.1753	14.3628	14.8229	14.6603	48
DPG006F17	serine carboxypeptidase activity	11.7919	6.03753	10.8135	12.3168	12.1614	10.0274	10.7234	10.3224	11.5533	13.0436	11.4364	48
DPG013J17	cell adhesion	11.8517	8.60463	10.8578	11.9983	12.0477	10.7461	11.1939	10.9803	11.6915	12.3471	11.1655	48
Contig658		10.0395	8.58496	10.7183	10.9647	11.256	9.80558	9.83759	10.3388	10.516	10.7682	10.3151	48
Contig367		13.8178	12.2013	13.8766	14.1951	14.2442	13.4774	13.5019	13.5864	14.0267	14.1969	13.5845	48
DPG017L01		11.32	7.64589	11.8651	12.2501	12.3632	10.9115	10.2124	10.3828	11.1389	11.7726	10.6705	48
DPG018I24	oxidoreductase activity	14.7795	13.5982	14.5168	15.2278	15.1334	14.8373	14.871	14.4806	14.9167	15.2555	14.6984	48
MPB023C02006	oxidoreductase activity	15.0351	14.202	15.0469	15.4053	15.2721	15.175	14.994	14.7652	15.1795	15.4531	15.0946	48
Contig1175	protein binding	12.7895	9.58258	12.8047	13.3861	13.6866	12.5694	12.6247	12.7872	13.0062	13.778	12.9332	48
MPB011E12044	nucleotide binding	11.9398	5.21197	12.0938	12.8619	13.2966	11.2062	10.9779	11.2073	11.6899	13.027	11.284	48
Contig377		12.537	10.8214	12.4354	12.7223	12.712	12.256	12.5065	12.5148	12.5063	12.8009	12.212	48
MPB028C12046	DNA binding	12.5509	9.87885	12.5926	13.096	13.3154	12.3211	12.4999	12.7558	12.5744	13.4178	12.048	48
Contig761	acid phosphatase activity	14.1253	9.54292	14.0572	14.8743	14.695	14.4199	13.9786	13.5412	13.7827	14.9262	13.8281	48
Contig242	cysteine-type endopeptidase activity	12.4814	10.9114	12.4682	13.0653	12.8741	12.489	12.5053	12.465	12.3598	12.9828	12.4636	48
DPG017M18	transporter activity	11.1969	6.90102	11.9231	13.2151	13.1435	12.1486	12.018	11.7522	10.9419	12.7363	11.7152	48
MPB003C03014	G-protein coupled receptor activity	10.5264	9.3145	10.8031	11.1256	11.287	10.6259	10.4689	10.5013	10.9754	11.529	10.7507	48
Contig189	nucleic acid binding	12.3204	9.27269	12.9344	14.0963	14.4255	13.5025	12.4416	12.2663	13.6584	14.2416	13.2477	48
Contig965		12.1003	10.0723	12.7477	13.2487	13.2784	13.1472	12.1075	12.1556	12.997	13.4151	12.4629	48
Contig286		9.06126	6.95309	9.23263	10.6471	10.2631	9.00981	9.64489	9.39761	9.8929	10.4896	9.32167	48
Contig584		12.0655	6.81723	12.7361	14.4986	14.3454	12.8377	13.0821	12.9611	13.038	14.4274	13.1273	48
DPG015E21	catalytic activity	9.10509	4.76691	10.297	11.6138	11.591	10.0826	10.2799	10.0839	10.6011	11.7965	10.5328	48
DPG027P18	catalytic activity	10.2259	6.41352	11.5257	12.7465	12.7498	11.2501	11.2454	11.2205	11.6851	12.8869	11.8658	48
Contig424	sulfotransferase activity	9.4849	6.98847	10.8369	11.3276	11.1938	9.90737	10.1278	10.2176	11.0889	11.1057	10.1058	48
DPG002H17		9.29199	7.4518	9.90028	10.5342	10.4159	9.34757	9.62375	9.62557	10.3931	10.4972	9.71331	48
DPG003C19		11.118	8.43478	11.9721	12.1133	12.2463	11.2138	11.0875	11.2091	11.8285	12.0407	11.48	48
DPG021D17	transferase activity	10.3306	7.80185	11.5675	12.0952	12.4903	11.2683	11.1298	10.8887	11.7961	11.9718	11.132	48
Contig532	catalytic activity	12.9047	9.37075	12.5407	8.55034	8.47943	9.5045	10.8216	10.886	12.6576	9.0289	10.4309	49
Contig212	cysteine-type endopeptidase activity	15.1626	13.1557	15.0049	12.3836	12.6642	13.9687	14.2287	14.8524	15.0484	12.344	14.0208	49
DPG015D17	carboxypeptidase activity	14.7131	13.9904	14.4612	13.598	13.9056	14.1752	14.1123	14.4191	14.4969	13.5686	14.2326	49
Contig1139	protein binding	13.1033	12.7514	12.7865	12.3793	12.5218	12.7585	12.946	13.0156	12.9495	12.5762	12.9165	49
DPG008G17	cysteine-type endopeptidase activity	12.0326	9.29086	9.35857	5.92858	6.39617	9.75843	11.7104	10.5475	11.0897	6.85692	8.88986	49
MPB029D12045	binding	9.20107	9.06365	8.69356	7.78914	8.02521	8.74176	8.97059	8.91541	9.06333	8.02002	8.5178	49
Contig280	cysteine-type endopeptidase activity	14.9269	14.4104	14.4597	11.4544	11.9616	14.585	14.7266	14.7287	14.5405	12.6607	14.2708	49
Contig400	cysteine-type endopeptidase activity	15.4893	14.8861	15.2194	12.638	13.0391	15.3131	15.2504	15.3444	15.2367	13.685	15.1205	49
DPG026O01	cysteine-type endopeptidase activity	13.7316	10.9212	13.2182	7.45558	7.92583	12.8772	13.2361	13.1626	13.421	8.91593	12.1004	49
DPG007C05		15.5016		15.2304	8.09882	7.83876	14.5126	14.8094	15.1205	15.2937	8.3727	14.6754	49
MPB014C09038	carbohydrate metabolic process	13.1841	11.0636	12.0296	4.98371	5.21197	11.8178		12.0745	12.2847	5.48274	11.4292	49
DPG014M09	catalytic activity	13.8885	12.6021	13.8882	10.7925	10.8016	12.8175	13.2699	13.6552	14.003	10.181	13.3741	49
Contig955	microtubule	12.0972	11.6391	11.9717	11.0942	11.1795	11.669	12.0966	11.9894	11.971	11.1806	11.787	49
Contig948	carboxylesterase activity	13.0619	11.5581	13.5236	11.4293	11.8169	13.3988	13.3673	13.382	13.637	10.7283	12.7244	49
DPG025G15	oxidoreductase activity	11.5329	9.99334	12.1479	9.57273	9.2939	11.784	11.2749	11.3311	10.9932	8.67815	11.1035	49
Contig786			7.86928	11.7005	6.04659	6.52229	11.0949	12.8579	13.8516	12.5613	6.32552	9.5194	49
DPG015M16		13.9556	9.29001	11.28	7.82577	6.64922	10.849	13.3001	13.0237	12.8029	7.70843	11.0169	49
DPG018L06	integral to membrane	11.4652	10.6979	11.4834	10.8839	10.5462	11.3726	11.2538	11.5121	11.6129	10.6668	11.3943	49
Contig354		15.1246	12.8151	14.9162	11.6589	11.5974	14.87	15.1062	14.9907	15.2681	11.1566	14.7932	49
Contig1176	sphingomyelin phosphodiesterase activity	12.22	6.05379	12.0505	5.29734	5.37619	12.0909	12.8429	12.8479	12.12	5.07304	12.1269	49
MPB014D04013		13.4873	7.71356	12.5874	7.33304	6.98943	12.4164	13.6399	13.9542	12.8874	8.09726	12.9064	49
DPG014O12		9.32508	10.6358	9.31552	8.65278	7.99072	9.06157	9.4529	9.05184	8.52089	7.29108	7.72624	50
MPB001E12044		10.9923	11.8984	11.0935	10.599	10.5087	10.8255	10.8036	10.7337	11.2761	9.90227	10.4745	50
Contig1181		13.2203	13.8453	13.2378	12.6432	12.7294	12.9148	12.5862	12.8285	12.8968	12.1277	12.3529	50
DPG005J04		10.2078	11.1344	9.55061	9.56105	9.36868	9.84752	9.30803	9.24458	9.64011	8.61777	8.70331	50
DPG022J24	catalase activity	12.1687	10.9794	11.9706	10.8635	10.8725	10.2804	10.1899	10.8207	12.054	11.5304	10.922	51
Contig517	catalytic activity	14.292	12.2686	14.145	12.911	12.3338	11.6613	11.887	11.5798	14.2094	13.4354	11.6903	51
DPG003P15	catalytic activity	13.1274	10.5112	12.6664	10.9948	10.4185	9.63717	10.2792	9.79204	13.0454	11.5575	9.69152	51
Contig1188	catalytic activity	13.4337	10.2239	12.9003	11.0898	11.1581	10.5885	10.8261	11.257	12.8585	11.0626	10.5391	51
MPB001G05018	membrane	11.5677	11.0258	11.3149	10.8763	10.9859	10.6239	10.9205	10.9767	11.497	10.9445	10.6652	51
Contig765	endoplasmic reticulum	11.4601	12.3948	12.3828	10.4098	10.1486	12.1901	12.3546	12.4715	12.7825	9.30764	13.2878	52
Contig678	catalytic activity	13.2004	13.494	13.156	11.7142	11.4989	12.9132	13.0662	13.3494	13.3086	11.72	13.3378	52
DPG011I08	phosphatidate cytidylyltransferase activity	10.1173	10.4244	10.6297	9.33589	9.27197	10.6121	10.673	10.696	10.5001	8.96275	10.4942	52
DPG026N08	rhodopsin-like receptor activity	11.3936	12.1273	11.4631	9.53713	9.50307	11.8079	12.1683	11.9862	11.7871	8.89669	11.3443	52
DPG006C15		9.18468	10.0214	9.53497	8.92462	8.87235	9.65576	9.38663	9.37247	9.58276	8.79263	9.66196	52
Contig12	ribonucleoside-diphosphate reductase activity	10.6305	11.1817	10.9523	10.1409	9.78551	11.3161	10.8973	10.8595	11.0193	9.8716	11.0191	52
Contig350	nucleotide binding	10.4169	11.2242	10.7054	10.0859	9.89413	11.367	11.0419	10.5982	10.5524	9.75011	11.1133	52
Contig126	isoprenoid biosynthetic process	8.52433	9.87423	9.9048	11.6726	11.4359	12.6207	11.951	10.2793	11.9787	13.2739	13.7225	53
MPB001G09034	binding	10.3986	11.3304	10.5674	11.8995	11.7419	12.4067	11.486	10.1916	11.9795	13.1354	13.6514	53
DPG024D06	membrane	8.64694	6.42959	10.1766	11.8354	11.7898	9.43616	7.84923	8.37771	9.31559	10.8043	9.14869	54
MPB020G06018	transporter activity	9.90488	8.81254	10.4287	12.5524	12.6091	11.2719	10.6637	10.6003	9.66451	11.9928	10.8096	54
MPB021E12044	catalytic activity	9.39701	8.80014	9.80582	11.5566	11.6315	10.3751	9.9577	9.52206	9.9117	11.7045	10.0348	54
Contig351	membrane	11.7385	11.4909	11.662	12.5185	12.5225	11.9018	11.9458	11.7036	11.6682	12.3148	11.958	54
Contig322		7.71753	5.68113	8.29307	10.4956	9.99774	8.83036	9.18728	7.7373	8.50695	10.0908	8.25522	54
Contig773	catalytic activity	7.75651	5.98383	9.14648	10.4462	10.5645	9.37741	8.66428	8.0281	8.63388	10.6894	9.15431	54
Contig129	acyl-CoA dehydrogenase activity	12.8847	12.1239	12.844	13.4273	13.6813	13.1822	12.6789	12.6229	12.8875	13.3965	13.1622	54
DPG015E11	nucleotide binding	10.4002	9.08793	10.6978	12.0066	11.8821	11.5781	10.4754	9.93499	10.2981	12.2993	11.4232	54
DPG017E14	electron transport	12.7536	10.9404	12.3431	12.5016	12.4365	13.5896	12.5402	12.7306	11.7175	12.3443	12.899	55
Contig135	transporter activity	12.6786	11.3076	12.7047	12.9633	13.2631	13.8733	13.2497	13.3235	12.4281	12.7449	13.4212	55
DPG018I04	transporter activity	12.6139	11.2107	12.5892	13.1173	13.3911	13.8852	13.161	13.1155	12.3498	12.979	13.2609	55
DPG001L20	cell wall	9.55853		10.6959	12.637	12.0318	11.9018	13.8525	12.4771	8.21864	10.4733	8.27234	56
MPB003G07026	cell wall	13.1475		13.7658	15.0438	14.495	14.4544	15.1836	14.8069	10.657	13.197	10.8595	56
DPG021J02	cell wall	10.6883		13.1697	14.7692	14.7104	14.3465	14.9504	14.7593	8.91708	12.0638	9.14614	56
Contig137	cell wall	11.6372	9.74411	14.0518	15.2305	15.115	14.7817	15.1944	15.0619	10.6499	13.2596	10.4472	56
DPG006A12	cell wall	10.2391	8.1701	13.1931	14.0795	13.9707	14.1894	14.2687	14.2616	9.01806	11.9238	9.23877	56
Contig609	growth factor activity	12.6003	14.5835	12.9267	12.8586	12.2196	12.5808	12.2327	11.9409	11.3808	11.8835	12.3658	57
MPB015A06024	catalytic activity	10.8197	12.7115	10.8267	11.2245	10.549	10.3848	9.74526	9.9751	9.28862	10.4383	10.1272	57
Contig468	acyl-CoA binding	12.5482	13.4903	12.6083	12.7334	12.9555	12.8482	12.2264	12.2962	12.3976	12.774	12.6646	57
Contig711	aminopeptidase activity	11.3822	12.4994	11.4845	11.7196	11.6428	11.5291	11.2009	11.1393	11.4901	11.6897	11.6677	57
DPG016F05	DNA binding	8.569	10.1276	8.82629	9.11493	9.08023	9.10057	8.5409	8.3511	8.55233	8.78197	8.77218	57
DPG002E24		11.5594	12.7821	11.883	12.1065	11.9903	12.0507	11.6041	11.5053	11.729	11.9234	11.887	57
Contig6		10.2686	11.586	10.3219	10.7224	10.4538	10.7699	9.58947	9.90956	9.96553	10.1258	10.1836	57
DPG027N13		8.55614	10.1975	8.48404	8.93292	8.99484	9.10356	8.32149	8.42511	8.03662	8.63777	8.69878	57
DPG022L06		11.0765	12.6131	10.8138	11.0665	11.2295	11.0979	10.477	10.57	10.3994	10.742	10.9371	57
MPB004C01006		8.07387	9.76724	7.49221	7.71952	7.79779	7.98172	7.2082	7.36445	6.98573	7.50619	7.67579	57
Contig14	nucleic acid binding	14.0305	15.211	13.9663	14.1351	13.9879	14.1449	13.6113	13.6521	13.6932	14.0232	13.931	57
DPG002J08	protein binding	9.80451	11.0162	9.572	9.74276	9.78983	9.73688	8.98159	9.15155	9.28034	9.47576	9.43577	57
DPG018F12	damaged DNA binding	8.28203	9.95852	8.1712	8.3528	8.28773	8.08236	7.4352	7.68505	7.48043	7.96803	7.97091	57
MPB024D03013	peptidyl-prolyl cis-trans isomerase activity	12.1042	12.7845	12.0839	11.9928	12.0365	12.0985	11.6247	11.9014	11.8222	12.0282	12.161	57
MPB018F09035	membrane	10.5595	11.9045	10.8013	10.7493	10.8674	10.8812	10.1485	10.4435	10.2873	10.5484	10.7506	57
DPG003F07	nucleic acid binding	7.10912	8.33177	7.14827	6.98448	7.29784	7.31369	6.52377	6.80114	6.70977	6.90894	7.0843	57
MPB005C12046	oxoglutarate dehydrogenase (succinyl-transferring) activity	11.5118	11.7768	10.8329	11.6632	12.3593	11.3466	11.1217	11.3433	10.7002	12.1115	11.563	58
Contig149	superoxide dismutase activity	13.996	13.5106	11.7813	14.4915	14.4994	13.2787	12.8113	12.0469	11.2704	14.3335	12.9626	58
DPG027K12	superoxide dismutase activity	13.1878	13.0928	10.849	13.6057	13.5473	12.3365	12.3574	11.4647	10.8225	13.4254	11.9379	58
Contig33	protein binding	13.3048	13.8969	13.2055	13.345	13.54	12.9132	12.9161	13.0259	12.8211	13.2074	12.7609	59
DPG020P09	protein binding	10.1223	11.254	10.3316	10.216	10.602	9.6084	9.81084	9.92116	9.94239	10.1618	9.46902	59
MPB004A04016	nucleotide binding	11.8115	12.6289	11.392	11.2915	12.1782	11.1668	10.7094	10.818	11.5215	11.2732	10.657	59
MPB017E05020		12.0271	12.5136	11.7714	11.8497	12.1781	11.5993	11.4331	11.6526	11.6699	11.8941	11.5301	59
MPB019H11041		12.4889	13.0706	12.4548	12.7445	12.8254	12.1641	12.1026	11.9846	12.1628	12.8289	12.2511	59
MPB006G06018	RNA binding	10.2134	11.0139	9.967	10.299	10.4661	9.87242	9.67228	9.589	9.86882	10.3564	9.56271	59
DPG013L07	peptidase activity	13.1475	13.7187	12.9108	13.2703	13.1794	12.6469	12.4933	12.2327	12.7882	13.2129	12.4565	59
DPG007O20		11.0661	11.9162	10.9755	11.3379	11.1845	10.3924	10.5173	10.4311	10.7055	11.3781	10.3903	59
MPB030F04011	receptor activity	7.65533	8.75619	7.44959	7.55801	7.94694	6.64971	6.67394	6.68324	7.01954	7.77837	6.93628	59
DPG020P07	binding	8.77016	10.4246	8.55176	9.04677	9.26509	7.94615	7.8756	7.99435	8.42603	8.98929	8.0442	59
Contig395	oxidoreductase activity, acting on single donors with incorporation of molecular oxygen, incorporation of two atoms of oxygen	9.57733	10.1535	9.49681	9.941	9.79966	9.36731	9.10995	8.99619	9.72147	9.93654	9.04481	59
Contig152	nucleus	14.2049	14.9901	13.8765	14.4782	14.4891	13.774	13.5859	13.4088	14.107	14.6236	13.7167	59
DPG002H23	nucleus	12.4797	13.5278	12.0192	12.8784	12.7502	11.8867	11.6785	11.3193	12.4319	13.2069	11.8785	59
MPB023G05018	nucleotide binding	12.8083	13.4309	12.613	12.703	12.9517	12.6026	12.2624	12.3702	12.7465	12.9045	12.5153	59
MPB021A09040		10.1874	11.3118	9.99151	10.421	10.2963	9.90556	9.14255	9.16104	9.99979	10.4758	9.7339	59
Contig57		13.6629	14.6461	13.5809	14.0089	13.8604	13.5207	13.2344	13.087	13.7234	13.9673	13.3813	59
DPG006G04	intracellular protein transport	8.36713	9.9572	8.39579	8.67317	8.6584	8.10264	7.31965	7.40233	8.53861	8.77127	7.69323	59
MPB014F01003	protein binding	11.5772	12.242	11.3047	11.2494	11.7002	11.0138	10.5951	10.6964	10.9358	11.7901	11.1287	59
DPG007D09	nucleotide binding	11.0552	11.7815	10.576	10.6102	10.9609	10.4507	10.0076	10.118	10.4231	10.7977	10.6168	59
Contig966	nucleotide binding	10.3741	11.2783	9.84292	10.7015	10.6071	10.2687	9.46449	9.51259	9.75751	10.5024	9.73826	59
Contig951	nucleotide binding	13.8669	14.6834	13.3157	13.6663	13.7742	13.1216	12.4521	12.9162	12.8377	13.8314	12.927	59
Contig250		12.3309	12.8727	12.086	12.442	12.6544	12.0138	11.6971	11.8248	11.8424	12.4385	11.9382	59
DPG006P21	small GTPase regulator activity	9.83059	10.3978	9.5372	9.89066	10.067	9.59247	9.0204	9.34779	9.32262	9.8177	9.50489	59
Contig155	aspartic-type endopeptidase activity	14.0565	12.773	13.7783	13.1832	13.1007	13.5689	13.8687	13.8132	13.9804	13.1011	13.1801	60
MPB027H08025	aspartic-type endopeptidase activity	12.9911	11.7732	12.5331	11.8637	11.6012	12.3128	12.8211	12.7562	12.9255	11.6571	11.8457	60
Contig219		14.2733	10.5357	12.918	11.6518	11.6164	13.1992	13.3523	13.4009	13.0342	12.7673	14.2513	61
MPB003G01002	polygalacturonase activity	12.69	9.86405	12.1469	11.0486	11.7894	12.5076	13.3239	13.6065	13.7797	11.2304	12.8387	61
MPB022G09034	DNA binding	12.8803	11.4533	12.6082	11.9084	12.3356	12.599	12.6334	12.6134	12.8701	11.9883	12.6541	61
Contig330	extracellular region	12.0777	8.80031	10.7801	10.4311	10.4685	11.4509	11.5541	11.5321	10.9878	10.2515	11.1309	61
MPB013E11044	catalytic activity	11.062	6.21614	9.43324	8.08653	8.61084	9.14648		10.3922	9.89956	7.87276	9.28531	61
Contig184	structural constituent of cell wall	14.1873	6.99001	13.3624	11.1654	11.5125	14.9032	14.4003	14.1069	12.3922	10.9915	14.1926	61
MPB029H07025	catalytic activity	11.1982	9.37124	10.7248	10.2228	10.2833	11.2038	11.0821	11.1638	10.9176	10.1497	11.2167	61
DPG024N01	catalytic activity	11.4617	9.92266	10.9837	10.6587	10.7412	11.5454	11.2259	11.2518	10.9852	10.5329	11.383	61
MPB013C03014	catalytic activity	12.2025	10.5085	12.3592	11.2993	11.4269	12.54	12.519	12.4397	12.2607	11.2804	12.8072	61
Contig87	hydrolase activity, hydrolyzing O-glycosyl compounds	12.1934	5.4177	11.0513	9.01533	8.81978	11.7723	12.7902	12.5155	12.0372	8.53967	11.896	61
MPB019A12048	carboxypeptidase activity	11.3975	8.65106	11.4605	10.3284	10.3048	11.6652	11.5504	11.5547	11.4404	10.3011	12.018	61
Contig181	protein tyrosine phosphatase activity	15.4289	10.0992	15.3131	12.8806	13.2378	15.5431	15.5042	15.7104	15.3535	12.5696	15.7236	61
DPG025E14	carboxypeptidase activity	12.8291	8.13906	13.1112	10.9623	11.0303	13.0141	13.1869	13.3828	12.9797	10.8932	12.9338	61
Contig167	catalytic activity	11.7175	4.91238	9.50984	8.28903	9.49113	11.6539	13.15	13.6102	10.7088	9.33131	12.2	61
MPB014D06021	catalytic activity	12.6999	5.47464	10.8357	9.82252	10.9591	12.7556	13.8143	14.2251	11.8664	10.7754	13.2063	61
Contig506	transporter activity	10.9143	5.40145	10.9087	8.90061	8.24726	11.7806	12.5058	12.6785	10.6883	9.24763	12.335	61
DPG024G24	transporter activity	9.85107	4.99674	9.21677	7.52643	7.02711	10.6241	11.4592	11.7485	9.46753	7.81062	11.2384	61
Contig171	aspartic-type endopeptidase activity	12.7145	12.6965	12.3253	11.8313	11.8217	11.6217	11.7709	11.5993	12.2591	11.3236	11.2818	62
DPG020B06	protein binding	11.6943	11.9386	9.50657	8.90634	8.71294	8.30137	9.40287	8.77476	9.64577	8.52143	8.37546	62
MPB020D12045	nucleotide binding	9.18488	9.39446	8.22715	7.82376	8.419	7.74939	8.0726	8.02028	8.11067	7.79694	7.49012	62
Contig178	acid phosphatase activity	14.5653		15.285	15.5064	15.6399	15.218	15.3007	15.5088	15.2911	15.4772	15.4217	63
Contig294		11.63	12.4068	11.8455	12.1281	12.1522	11.877	11.9989	12.0618	11.9645	12.0943	12.092	63
Contig183		5.41079	5.86832	9.00579	12.0688	12.3488	12.5898	13.2697	13.2295	7.14445	6.51492	7.27861	64
MPB009A11048		5.25372	6.27443	10.4663	11.3351		11.5216	10.6922	9.19977	4.84668	5.09458	6.96042	64
MPB018B05023	transporter activity	6.24253	5.56012	10.0217	10.7997		11.2871	10.2143		4.95268	5.13769	6.18792	64
MPB022C01006	DNA binding	4.94201	5.52949	9.62913	10.3432		10.7554	9.92234		4.44347	4.38036	5.01696	64
MPB027H06017	RNA binding	4.18399	4.37165	9.24068	11.0859		10.6479	9.71021		4.12172	4.09695	4.57665	64
DPG005B22	ion channel activity	8.41743	9.1816	8.75305	8.54776	8.64851	8.88679	8.68715	8.80957	8.60767	9.04975	9.45437	65
DPG004K08	catalytic activity	13.4759	14.1238	13.456	13.7694	13.3179	13.95	13.5465	13.4481	13.6387	14.273	14.5224	65
MPB008G11042		4.70366	6.42107	5.16611	5.27156	5.13095	5.12588	4.85114	4.96913	5.06812	6.6335	7.65445	65
Contig192	hydrolase activity	9.0701	10.3161	9.43184	9.74507	9.7172	10.0177	9.15234	8.94845	9.08379	11.2522	11.696	65
DPG008D10		10.2146	11.1068	10.3783	10.5574	10.4909	10.8767	9.85534	10.0368	9.8914	11.7618	12.1554	65
Contig46	nucleotide binding	11.8199	12.2387	11.6375	10.7717	10.6484	11.7869	11.3121	11.2984	11.5738	10.6812	11.7583	66
Contig319	threonine endopeptidase activity	12.6817	13.0093	12.5683	11.9041	11.7719	12.5825	12.102	12.2218	12.3656	11.7277	12.5178	66
Contig509	nucleotide binding	12.1167	12.2957	11.7961	10.8315	10.8589	11.9455	11.2576	11.4646	11.5724	10.836	11.7385	66
DPG024H23	nucleotide binding	14.7654	14.9786	14.6088	14.2601	14.2059	14.6459	14.3618	14.5199	14.5137	14.3674	14.6487	66
DPG027N19	damaged DNA binding	12.1775	12.5652	12.0398	11.4172	11.2882	12.0147	11.6657	11.7166	11.8549	11.422	11.9473	66
Contig561	endopeptidase activity	11.5833	12.2026	11.5236	10.7275	10.7294	11.6025	11.1308	11.1675	11.3621	10.8604	11.589	66
Contig436	transporter activity	12.5841	13.3922	13.0627	11.8159	11.1194	12.6189	12.0782	12.4236	12.4605	11.2665	12.4453	66
DPG013G10	protein binding	9.67461	10.8516	10.3926	7.58235	6.65545	9.60873	8.79693	9.34109	9.37454	7.07936	9.41329	66
DPG019O22		11.1856	11.7358	11.2634	10.6705	10.6578	11.3621	11.1912	11.0526	11.2556	10.5137	11.2151	66
Contig720	endopeptidase activity	12.0364	12.5931	12.0823	11.5263	11.2427	12.1934	11.9545	11.9621	12.0406	11.3275	12.1172	66
DPG025K08	DNA binding	12.1926	12.8061	12.1452	10.7259	10.293	12.1036	11.7291	11.869	12.1432	10.5204	11.9334	66
Contig675	catalytic activity	12.3718	13.1179	12.1379	11.0216	10.6071	12.5	12.0954	12.3366	11.9378	11.0275	12.4419	66
DPG008E12	catalytic activity	13.359	14.1701	13.0963	12.1936	11.7609	13.0461	13.2139	13.355	13.2942	12.1318	13.3517	66
MPB005H11041	nucleotide binding	10.2709	11.0615	10.2746	9.38532	9.11666	10.2876	10.1089	10.3201	10.3104	9.46571	10.1867	66
DPG021D02	protein binding	10.3703	11.4039	10.6764	9.92373	9.69317	10.5861	10.2753	9.95883	10.44	9.96491	10.738	66
Contig333		12.7522	13.3473	13.0452	12.4228	12.2242	12.6553	12.5514	12.5256	12.9568	12.2759	12.6111	66
DPG027I06	catalytic activity	8.35267	9.53769	8.69373	8.28222	7.87331	8.67319	8.32055	8.54062	8.78204	7.86414	8.57429	66
DPG027I20	chromatin	8.23763	9.1685	8.50673	7.86224	7.71387	8.39032	7.98804	8.17049	8.46494	7.66972	8.28907	66
Contig145	endopeptidase activity	14.1031	14.588	13.9149	13.6608	13.4527	13.8819	13.6724	13.6198	13.8836	13.5924	13.8796	66
Contig749	cytosol	11.5223	12.2543	11.5035	11.0761	10.9106	11.4359	11.2763	11.1907	11.4135	10.9493	11.3571	66
DPG019G06	threonine endopeptidase activity	10.9277	11.6423	10.9485	10.4575	10.2645	10.9873	10.5977	10.5438	10.8089	10.3754	10.9054	66
Contig45	nucleus	13.1141	14.3391	13.1864	12.4326	11.646	13.0095	12.6153	12.7374	13.0407	12.3937	12.7612	66
MPB017G03010	cytosol	12.0616	12.5788	11.871	11.2081	10.9843	11.7601	11.581	11.6098	11.9166	11.1923	11.6929	66
DPG019B14	endopeptidase activity	11.9251	12.7892	11.5654	11.2296	10.5949	11.4549	11.5423	11.3153	11.7854	10.928	11.4181	66
Contig986	cell cycle	9.69696	10.9961	9.74348	9.26954	8.75767	9.96394	9.85422	9.69037	9.80139	9.29739	9.59576	66
Contig193	nucleic acid binding	12.6369	13.8472	12.9414	12.6685	12.2036	13.1683	12.9537	12.7679	12.9316	12.4423	12.8559	66
DPG013M19	protein modification process	8.9167	10.6987	9.18479	8.76533	8.06632	9.37496	9.27312	9.0639	9.27543	8.53624	9.08829	66
DPG009F17	cell redox homeostasis	9.3565	10.3271	9.33439	8.67931	8.27492	9.43551	9.08372	9.38094	9.06929	8.5854	9.53487	66
MPB007B03015	cytosol	11.6259	12.6301	11.449	10.7626	10.6463	11.6042	11.3394	11.5281	11.4354	11.0057	11.6379	66
Contig296	endopeptidase activity	12.5312	13.5119	12.6176	12.1646	11.9387	12.818	12.4913	12.5707	12.5287	11.9053	12.5697	66
Contig266	threonine endopeptidase activity	11.6212	12.5226	11.7513	11.4195	11.0426	11.7798	11.5391	11.5875	11.5851	11.0427	11.7086	66
DPG019A21	endopeptidase activity	10.6263	11.5343	10.7085	10.0779	9.77931	10.8183	10.5763	10.5267	10.8182	10.0647	10.7483	66
DPG024C13	endopeptidase activity	11.2183	12.0973	11.1759	10.5934	10.3103	11.272	10.9205	11.0195	11.1712	10.4294	11.1324	66
DPG021B11	endopeptidase activity	12.0368	12.9361	12.1008	11.731	11.3184	12.2252	11.9443	11.8689	12.0805	11.5625	12.056	66
Contig243	endopeptidase activity	11.8417	12.5967	11.6811	11.2989	11.087	11.9835	11.7446	11.7585	11.8691	11.1172	12.0121	66
DPG026M02		12.7166	13.2031	12.6365	12.3473	12.0793	12.8426	12.6826	12.6247	12.5997	12.2112	12.6463	66
Contig197	lysozyme activity	10.9911	13.9512	13.2851	10.1167	8.92739	9.94334	9.98295	9.77556	13.6062	9.98555	9.34342	67
MPB024H02001		9.50109	10.0442	9.8952	8.75771	8.99702	8.90215	8.77957	9.07739	9.9514	8.73904	8.51809	67
Contig248		15.2768	15.2054	15.0477	13.0717	12.8553	13.4697	12.8919	13.0547	15.1432	12.57	13.0356	67
DPG014O13		12.8541	13.1682	12.6097	11.8029	11.3779	11.776	11.8764	12.1153	12.3766	11.563	11.8154	67
DPG019K16	asparaginase activity	11.2505	12.2611	11.2859	9.25924	8.56815	9.9314	9.53907	10.1542	11.4575	9.58287	9.57407	67
DPG013M04	catalytic activity	11.8647	11.8452	12.0156	12.0132	12.1062	12.4685	12.1603	12.1736	11.8597	11.8605	12.2323	68
Contig1085	membrane	11.9852	12.0549	12.1656	12.3169	12.1744	12.6507	12.3652	12.4852	12.0106	12.034	12.4679	68
DPG021L16	catalytic activity	11.1829	10.9572	11.601	11.4649	11.2239	11.7739	11.705	12.1928	10.9594	11.0752	11.9576	68
Contig211		11.6546	11.791	12.547	12.3333	11.9014	13.1789	12.8407	12.8857	11.8387	11.965	13.0669	68
DPG006J12	binding	6.98357	7.89276	9.05127	8.12078	7.78949	9.93296	9.45824	9.44812	7.54632	7.1452	9.76496	68
DPG001K22		10.0306	10.0096	10.9533	10.5878	10.0759	11.9989	11.7492	11.7808	10.785	10.398	11.8207	68
DPG027N08	transporter activity	13.8178	13.7143	13.9423	14.0836	13.8939	14.587	14.5879	14.6361	14.0313	13.769	14.383	68
Contig592		6.15326	10.758	11.6105	12.566	12.3465	12.4073	10.8892	10.7181	11.4566	11.7771	11.1817	69
DPG012N13		4.43031	9.16321	10.3835	11.951	11.6202	11.2901		9.38306	10.8233	10.9073	9.39576	69
DPG026D18	catalytic activity	11.4615	11.6488	12.4871	12.8036	12.507	12.3609	12.3704	12.078	12.8475	12.6228	12.6553	69
Contig55		11.5861	13.0604	15.0879	15.3638	15.429	14.6501	14.4075	14.1595	15.3962	15.6227	15.1981	69
Contig493		11.3488	13.2275	15.1337	15.3149	15.3223	14.6926	14.221	14.0567	15.3039	15.5715	15.2428	69
Contig217		11.2586	13.4281	15.1532	15.4218	15.4044	14.7518	14.3206	14.0784	15.4139	15.5715	15.2504	69
MPB027D04013		11.4489	13.5378	15.2866	15.4891	15.4107	14.8579	14.3852	14.1408	15.4318	15.6243	15.3513	69
DPG011F05	transporter activity	6.1591	6.03955	8.14041	9.14849	8.18544	7.73832	7.44527	6.91973	7.76385	9.62925	8.73709	70
DPG015G14		4.83013	4.63831	6.12012	7.09834	6.87352	5.94488	5.90731	5.32784	6.21882	7.87994	6.70399	70
Contig76	catalytic activity	10.1958	10.5434	11.3157	12.8028	12.7955	12.0122	11.5877	11.2374	11.9104	13.2414	12.8432	70
Contig227		9.65312	9.11433	11.1046	12.8786	12.9501	12.279		10.3427	11.4613	13.2256	12.4022	70
Contig362		5.2851	5.60886	10.0947	13.4486	13.617	10.0123	7.65198	7.55089	10.9135	14.3271	12.4699	70
Contig730	nucleotide binding	12.379	12.433	12.7838	13.7691	13.7237	12.8617	13.2629	12.9699	13.0759	14.0706	13.3121	70
DPG017B20	nucleotide binding	12.6714	12.4004	13.0444	14.0049	14.004	13.1636	13.5215	13.3053	13.3395	14.3169	13.5973	70
MPB006E02004	nucleotide binding	12.9327	12.3345	13.3809	14.2214	14.4107	13.4609	13.7612	13.6508	13.5358	14.7643	13.7901	70
DPG010G19		8.5331	8.43012	8.70321	10.1456	10.0273	8.5185	9.22705	9.02162	9.39284	10.394	9.19119	70
DPG019I12	transporter activity	10.3819	10.5618	10.821	11.5406	11.3217	10.7156	10.9811	10.6545	11.0407	11.658	10.9125	70
Contig232	nucleotide binding	12.0391	11.3366	12.1757	11.9625	12.6204	12.5684	12.7667	12.7945	11.7879	11.7133	12.5035	71
DPG012B06	nucleotide binding	12.2773	11.5949	12.348	12.3552	13.0515	12.79	12.8979	12.9626	12.0206	12.1817	12.9258	71
Contig239		11.7466	12.9274	10.6723	12.4551	12.2603	11.3287	11.0598	10.4013	10.8215	13.3275	11.9453	72
DPG024C01	nucleotide binding	8.09485	9.03712	7.69042	8.94792	9.04003	7.65309	7.76068	6.82429	7.76945	9.48989	7.90093	72
DPG015A11		7.66866	9.16052	6.19567	8.59608	8.40571	6.16534	6.60755	5.80939	6.04579	7.87648	6.91685	72
DPG012M02		11.1915	11.3427	10.1951	11.12	11.2128	10.2799	10.2046	9.97569	10.1735	11.4937	10.3173	72
DPG010F14	transport	11.9061	13.0044	11.568	12.3191	12.2571	11.9826	11.6731	11.6345	11.2273	12.484	12.0118	72
Contig1020	transporter activity	14.7645	15.1503	14.4956	14.9004	14.9471	14.7863	14.5875	14.5982	14.5061	14.9119	14.6823	72
MPB026H06017	binding	10.2356	11.4187	10.2295	10.8083	10.7009	10.2091	10.1752	10.1704	9.96917	10.8892	10.3217	72
MPB006F10035	nucleic acid binding	13.1279	14.0773	13.0985	13.4166	13.6618	13.0239	13.0125	13.0913	12.6753	13.7663	12.8993	72
DPG021C04	transport	10.3627	11.7667	10.505	11.3125	11.2901	10.5819	9.99247	10.0994	10.2867	11.2225	10.3094	72
DPG001F02	protein binding	9.95194	11.3016	9.80797	10.722	10.6361	9.73677	9.38768	9.5154	9.79282	10.3939	9.65248	72
DPG009P15	protein kinase activity	12.0597	13.1232	11.8572	12.7394	12.7845	11.839	11.5325	11.5234	11.5827	12.443	11.7788	72
MPB011F12043		5.84156	8.89396	6.23483	7.7053	8.05715	6.41022	6.00934	5.89718	5.96493	7.75122	6.49797	72
Contig973	nucleotide binding	13.3558	14.2221	13.197	13.8174	14.0763	13.2465	13.2422	13.1729	13.3062	13.8188	13.3257	72
Contig481		11.7518	12.6049	11.6834	12.7162	12.7346	11.7283	11.618	11.6752	11.8136	12.8461	11.904	72
DPG022M05	nucleotide binding	13.167	14.0575	12.9806	13.6492	14.1563	12.8759	12.6923	12.9636	12.7178	14.0496	12.9033	72
DPG010J06	catalytic activity	12.4983	12.0708	12.9384	13.0353	12.9382	13.1509	12.5917	12.8349	12.8183	13.2618	13.1623	73
DPG001N10	catalytic activity	12.1874	11.9571	12.5754	12.7062	12.6465	12.855	12.4467	12.5465	12.5016	12.8905	12.7927	73
Contig240	isopentenyl-diphosphate delta-isomerase activity	11.8534	11.4253	11.8528	12.2093	12.1274	12.2949	11.926	11.8538	11.9422	12.5116	12.6357	73
Contig421	catalytic activity	12.473	12.0031	12.8236	13.8015	13.7992	13.7946	13.1692	13.0305	13.6941	14.5993	14.7996	73
DPG024M01		10.237	11.241	9.24811	10.0289	9.72335	8.81238	10.0181	9.2071	10.3056	9.74619	8.25497	74
DPG008I15		9.23639	10.0062	8.74741	8.97774	8.65757	8.48348	9.13734	8.68946	9.40426	8.90146	8.13591	74
DPG020B07		10.6216	11.649	10.3142	10.6627	10.5172	9.51039	10.6676	10.2812	11.0539	10.866	9.83804	74
Contig246		13.1328	14.1374	12.8729	13.1934	13.0563	12.5629	12.9274	12.8879	13.0952	13.303	12.497	74
MPB001H05017	integral to membrane	12.89	13.7144	12.3492	12.7706	12.6638	12.1804	12.6741	12.4359	12.7175	12.8322	12.2685	74
MPB028E03012		10.7723	11.6954	10.1256	10.6327	10.7749	9.72245	10.4818	10.1397	10.5152	10.817	9.7568	74
Contig1193		8.87107	10.1361	8.39082	9.19451	8.99302	8.16049	8.9431	8.53545	8.88034	9.31862	7.9677	74
DPG014E15	DNA binding	10.1298	11.1596	9.96393	10.3658	10.3095	9.13886	10.203	9.80864	10.2082	10.3598	9.06091	74
DPG024D14		12.094	13.0835	11.6495	12.2541	12.0866	11.2114	11.8132	11.56	12.1707	12.0067	11.1376	74
DPG003G20		9.39491	11.3237	9.06115	9.89851	9.41263	8.06123	9.43911	8.47553	9.77946	10.075	8.06162	74
Contig259		8.12133	6.39447	9.96643	9.47389	10.0733	8.88356	8.38849	8.78526	4.38665	4.87909	6.00144	75
DPG010G01	diacylglycerol O-acyltransferase activity	13.1722	11.5528	13.0905	13.6975	13.7612	12.2569	12.0696	11.6522	6.94534	10.2238	10.3724	75
MPB028C08030	membrane	11.0896	11.3168	11.4315	11.0429	11.2826	10.8782	10.6796	10.8004	11.0904	11.0062	10.7832	76
Contig261	acyl-CoA dehydrogenase activity	10.8048	11.453	11.4336	11.0565	11.0384	10.5256	9.86778	9.96431	10.919	11.0566	10.1683	76
DPG017I04	catalytic activity	12.6082	13.1375	13.3538	13.088	13.0933	12.1441	11.8532	11.9041	13.0561	12.7552	12.1479	76
DPG026L21	catalytic activity	12.1519	12.6624	12.9702	12.3215	12.3432	11.5625	11.3799	11.5567	12.5672	12.1	11.6772	76
DPG006H06	nucleotide binding	13.2071	13.67	13.5369	13.1211	13.2837	13.0924	12.5768	12.7534	13.2479	13.1143	13.0627	76
MPB016G03010			9.17268	9.02823	8.45327	8.59787	7.83308	7.83152	7.42217	8.1171	8.16754	8.04646	76
Contig864		12.5309	9.11189	14.4992	13.7014	13.1508	12.383	11.2726	9.18343	14.5596	14.1328	12.8386	77
DPG008A13	peptidase activity	7.56967	5.81364	9.0372	8.46099	8.05922	7.78119	7.48371	6.51083	9.43205	8.55525	7.26003	77
Contig290	binding	12.3818	11.5819	14.3028	13.5871	13.1707	12.7406	12.6414	11.795	14.5143	14.0558	13.1759	77
DPG011M15	binding	11.4825	10.5933	13.7209	12.8921	12.4006	12.0668	12.0477	11.1645	14.1664	13.3109	12.2912	77
DPG014O02		7.87207	7.4829	10.4617	10.2808	9.85978	8.79586	8.15657	8.34976	11.2208	10.2741	7.87594	77
DPG003H22		8.67232	8.58636	11.4458	11.0923	10.6172	9.67756	8.75686	9.18275	11.9493	11.0717	8.8611	77
DPG013E08		9.19549	8.97338	11.8412	11.5563	11.1702	10.1928	9.3107	9.72186	12.3557	11.5457	9.50917	77
DPG011B18		4.813	5.25758	6.46812	5.98026	5.92116	5.15317	5.19815	4.70865	7.5973	5.95005	5.09429	77
MPB014A02008	metalloendopeptidase activity		5.16572	6.2724	6.01537	5.85333	5.49481	5.1728	5.21449	6.76394	5.70863	5.25037	77
Contig809	catalytic activity	11.4987	12.0736	11.4882	11.4953	11.6244	10.4611	10.1642	10.3518	11.59	11.9699	10.8069	78
DPG010O06	catalytic activity	14.8846	14.9062	14.8287	15.0708	14.8856	14.0321	13.292	13.3714	14.5661	14.985	13.9822	78
Contig716		13.7942	13.9443	12.209	13.2629	12.5242	9.53559		6.9384	13.6956	14.026	9.68469	78
Contig409	membrane	11.9056	12.1021	12.0787	12.4188	12.4584	11.3624	11.3958	11.4137	12.2133	12.368	11.2489	78
Contig461	membrane	13.9863	14.1021	14.0781	14.1608	14.0255	13.3128	13.46	13.4	14.1557	14.265	13.4333	78
MPB024C05022	acid phosphatase activity	11.5933	12.1825	11.798	12.0803	12.0011	10.7914	10.7782	10.6462	11.9422	12.0388	10.7467	78
Contig291		13.2244	13.2017	13.3713	13.3673	13.3571	12.9988	12.8024	12.8285	13.328	13.3117	12.8654	78
MPB001D11045		12.3156	11.0214	12.2992	12.2341	11.8254	9.50565	9.39223	9.13504	12.5808	12.5667	10.1825	78
Contig314	odorant binding	12.8229	12.1937	11.8041	13.5745	13.5456	13.7387	13.7032	14.1495	11.9506	13.1176	13.8957	79
DPG006K23	odorant binding	11.6438	10.2642	10.5718	12.4843	12.7397	12.8682	12.8712	13.3438	10.7205	11.9021	13.0815	79
Contig1114	catalytic activity	14.9971	14.8153	14.9357	15.1896	15.1833	15.2673	15.2287	15.3068	15.0371	15.1602	15.1435	79
DPG006C09	catalytic activity	12.5683	8.79055	10.2284	12.7648	12.6879	13.17	14.0107	13.8458	10.5424	12.599	13.0984	79
MPB011E01004	catalytic activity	12.9184	8.43675	11.0331	14.3791	14.2738	15.0012	14.7635	15.0326	11.9159	14.2455	14.9967	79
Contig305	catalytic activity	11.4249	6.81088	8.96889	12.9067	12.7685	13.9653	13.8724	14.3	10.0852	12.7933	14.0677	79
MPB027E08028	catalytic activity	11.312	6.34916	8.87701	12.8252	12.6733	13.9767	13.8436	14.2096	9.96767	12.7326	14.091	79
DPG015C18		8.58781	9.03554	9.23131	10.0669	9.68434	8.99952	9.40769	9.26554	9.47276	9.98073	8.39029	80
Contig306	Golgi apparatus	8.11837	9.74777	10.1892	11.3223	10.9676	10.0574	10.1559	9.91492	10.4388	11.3446	9.59128	80
DPG009E09		4.66406	6.08417	8.4184	9.46592	9.12863	6.79603	7.86546	7.51142	8.03147	9.13596		80
DPG017P05		5.06093	6.21975	7.12467	7.68994	7.28256	6.47379	6.93452	6.7868	7.32744	7.90514		80
MPB014F11043	catalytic activity	4.76773	4.1751	9.8782	8.97955	9.37287	9.63113	10.2539	9.23228	8.31689	8.1942	8.51189	81
Contig308	extracellular region	13.4504		13.9233	14.0892	14.1135	14.3191	14.2399	14.3139	14.0241	14.0886	14.018	81
DPG012M19		5.9651	4.61012	7.8488	7.90347	7.54123	8.38044	8.15637	8.49118	7.58609	7.67503	7.57738	81
Contig47	catalytic activity	11.4088	9.84945	11.8966	12.0135	11.9007	12.4202	12.3843	12.4872	11.9834	12.1405	12.0405	81
Contig874	catalytic activity	14.5821	13.9349	15.0251	14.9932	15.056	15.2572	15.0574	15.2466	14.9953	15.0113	15.1753	81
DPG011A08	nucleotide binding	12.9437	13.54	12.8655	12.0155	11.6595	13.3565	13.548	13.3719	13.3946	12.3205	13.6069	82
Contig957	nucleotide binding	15.4518	15.5701	15.447	15.0328	15.0364	15.7294	15.5962	15.6497	15.6233	15.2864	15.7759	82
Contig947	endoplasmic reticulum	13.5737	14.1885	13.6219	13.1154	13.0458	14.219	14.1845	14.0907	13.8095	13.3152	14.5399	82
Contig988	isomerase activity	12.5603	12.9272	12.6487	12.1593	11.9943	12.8204	12.9435	12.9476	12.6944	12.4407	13.1404	82
DPG001B17	calcium ion binding	10.7415	10.9832	10.8747	10.0537	10.1447	10.895	11.1118	11.0952	10.844	10.4335	11.2906	82
Contig31	membrane	9.87847	9.85588	9.61097	8.97118	8.85911	10.0748	9.77042	9.94354	9.5954	9.24016	10.3539	82
Contig985	glutathione-disulfide reductase activity	13.2473	13.2392	13.0285	12.6395	12.8805	13.3365	13.1456	13.1885	13.0436	12.8366	13.601	82
Contig323	peptidyl-prolyl cis-trans isomerase activity	13.4934	14.5015	13.4073	13.751	13.5877	13.7622	13.4766	13.5363	13.161	13.2044	13.3325	83
DPG002O22	calcium ion binding	9.40766	12.1303	8.93213	10.3355	9.70767	9.44141	9.85594	9.2839	7.8287	9.41498	8.79031	83
MPB010D10037		5.0096	4.46488	6.30474	6.26534	6.55208	5.43294	5.51285	5.264	6.08315	6.50585	4.83504	84
Contig332	catalytic activity	11.383	9.92308	14.6267	14.0228	14.2449	13.0547	12.0475	11.7138	13.773	13.5003	11.5306	84
Contig80	catalytic activity	11.493	10.0891	14.553	14.2121	14.2944	12.9962	12.3309	11.7861	13.8038	13.7013	11.5614	84
DPG008J12	nucleotide binding	8.72409	8.60083	9.40185	9.65677	9.49485	8.91738	9.27415	9.01463	9.74822	9.95686	8.79454	84
Contig637		10.8652	10.2348	11.4284	11.9153	11.5893	10.9525	11.0459	10.9041	11.7248	11.814	11.0068	84
DPG025F22	membrane	10.0235	9.45944	10.4222	10.8259	10.6276	9.96907	10.1487	9.6495	10.5691	10.8578	9.8751	84
Contig337	catalytic activity	12.6052	13.2745	12.4485	12.696	12.6936	13.1359	13.1004	13.1033	12.6305	12.5849	13.2562	85
Contig646		11.9437	13.5433	12.0562	12.3057	11.9166	13.025	12.9875	12.8573	12.3709	12.1923	12.8776	85
MPB029C10038	mitochondrial outer membrane	11.677	12.4074	11.6901	11.7243	11.6933	12.0427	11.9687	12.1922	11.798	11.8106	12.098	85
DPG002M11		7.65857	8.79443	8.11988	7.85248	7.65347	8.9231	8.52327	8.39008	8.25703	7.83255	8.71764	85
Contig11	receptor activity	12.7555	13.5193	12.9895	13.1423	12.7494	13.5267	13.4866	13.389	13.0169	13.1551	13.5317	85
Contig503	translocon complex	12.6813	13.363	12.8085	12.9454	12.6374	13.5113	13.2119	13.3015	12.794	12.9662	13.4818	85
Contig338	binding	13.4513	14.1571	13.6602	14.0683	14.0163	13.8652	13.8303	13.8099	13.6759	14.048	13.9199	86
DPG017E20		11.839	12.5233	12.0524	12.5956	12.5054	12.411	12.4141	12.3853	12.1484	12.4234	12.4072	86
Contig744		14.6389		15.0623	15.5248	15.389	15.4614	15.4012	15.2417	14.7611	15.4947	15.3653	86
MPB002A02008	catalytic activity	9.52044	10.3835	10.2585	11.0977	10.9438	10.9708	10.7337	10.7355	9.555	10.8878	10.6023	86
DPG007K08		14.4063		14.3368	15.2673	15.154	15.1137	15.1752	14.7793	13.9396	15.2791	14.9739	86
DPG016E13		13.7902		13.7674	14.8727	14.6784	14.6911	14.9507	14.3681	13.5869	14.7883	14.4696	86
Contig611	pathogenesis	14.7379		14.9648	15.5898	15.4789	15.4572	15.4788	15.1517	14.7537	15.5966	15.3805	86
DPG025C06		13.5494		13.8953	14.7609	14.7414	14.717	14.8995	14.4305	13.7123	14.7547	14.4882	86
MPB026F12043	catalytic activity	6.99426	8.96022	8.19518	9.44001	9.32659	9.10279	8.39822	8.31437	7.28604	9.47015	9.24411	86
DPG005J12		10.9316	11.5879	11.1812	11.9688	11.9106	11.5621	11.6095	11.3183	11.1516	11.8912	11.4355	86
MPB001A12048	calcium ion binding	11.0394	11.4104	11.2733	11.9085	11.8249	11.5077	11.5815	11.3805	11.1493	11.8394	11.5359	86
MPB025B10039	inositol or phosphatidylinositol kinase activity	9.62774	8.61992	9.18924	9.64737	10.246	9.27858	8.8814	9.24329	9.7246	9.94234	9.43433	87
MPB001B03015	RNA binding	12.2856	10.7236	11.2129	12.0332	12.5715	10.9174	10.628	10.9152	10.9989	12.6764	11.189	87
Contig298	extracellular region	14.3039	13.851	14.1233	14.358	14.4765	13.9806	13.8669	14.0049	14.1647	14.5211	14.0018	87
MPB014H08025	protein binding	11.937	10.3232	11.1846	12.0149	12.236	10.7911	11.158	10.869	11.1727	12.7673	11.7962	87
Contig340	catalytic activity	13.9596	12.688	13.3979	14.2704	14.3099	13.3544	13.3667	13.3197	13.6427	14.3815	13.4217	87
DPG014D16	catalytic activity	13.9878	12.356	13.5444	14.1891	14.2768	13.3318	13.1751	13.2038	13.591	14.414	13.5355	87
DPG015L01	catalytic activity	13.1988	11.3713	12.6146	13.3237	13.3806	12.4504	12.3408	12.4529	12.7096	13.6293	12.6769	87
DPG025K20		7.14639	7.6066	7.84505	6.84628	6.8951	7.44999	7.69743	7.48614	8.33647	6.77728	7.57686	88
Contig347		9.02607	11.9446	14.0894	9.6438	10.1692	10.6487	10.9053	11.7411	14.4696	9.48795	11.3649	88
DPG009H13		9.1583	9.32259	9.69513	8.95357	9.16757	9.15799	9.40158	9.44815	9.97134	8.91346	9.18182	88
DPG024A01	RNA binding	8.05405	9.12113	8.11345	7.88015	7.95236	7.38518	6.9616	6.97747	9.42887	8.21557	7.85778	89
DPG024A03		12.8307	13.1028	12.5932	12.5048	12.4208	12.3522	12.2161	12.2707	12.6161	12.5676	12.3853	89
Contig889		11.5416	12.3853	10.9691	10.7992	10.6807	10.1567	10.0516	10.2817	11.2204	11.3518	10.8103	89
DPG018D14		9.54001	10.1761	8.73433	8.8312	8.81139	8.11378	7.98515	8.01186	8.80912	9.18313	8.49966	89
Contig896		12.0272	12.6793	11.9175	11.8696	11.7956	11.3311	11.0599	11.2215	12.0161	12.1204	11.6061	89
Contig816	nucleic acid binding	9.13539	11.5096	8.69454	7.61148	7.89501	6.68919	6.23594	6.28969	9.38428	8.70825	6.89742	89
Contig139	membrane	13.8963	14.2372	13.7142	13.6093	13.5715	13.4693	13.5351	13.5842	13.9947	13.7862	13.6733	89
DPG004D12		9.72604	10.8674	9.35676	8.88329	8.89354	8.11622	8.08709	8.03447	10.0541	9.80151	9.49372	89
DPG014O07	protein binding	12.0467	12.942	11.6651	11.5688	11.4955	10.9368	10.8909	10.9948	12.3541	12.0855	11.7547	89
DPG005C07	catalytic activity	12.4949	13.1409	12.7707	12.0338	11.9156	11.7613	11.2514	11.4537	12.7557	12.2888	11.9377	89
Contig1067		12.8372	13.7609	13.2204	12.8733	12.82	12.7107	12.375	12.5055	13.278	12.9139	12.6283	89
Contig380	electron transport	13.2188	13.8413	13.2547	13.213	12.8992	12.7456	12.7693	12.8645	13.5244	13.2894	12.9088	89
Contig1122		13.8874	14.2878	13.9099	13.9004	13.688	13.4512	13.6203	13.6126	14.011	14.0179	13.7284	89
Contig35		8.24539	9.36703	8.72954	8.23739	8.0569	7.65547	7.8869	7.84685	8.77954	8.24618	7.71675	89
Contig742	Rho GDP-dissociation inhibitor activity	10.9712	11.551	11.279	10.8516	10.8143	10.5352	10.5592	10.7494	11.3981	11.0658	10.7972	89
DPG004H08		13.4577	8.4821	11.5744	10.1027	10.9504	10.0132	10.2341	10.6701	11.9837	10.2308	11.3121	90
DPG004E04	catalytic activity	10.4838	9.02351	10.7363	9.89384	9.8922	9.41001	9.14846	9.67379	10.926	9.93237	9.7423	90
DPG004I19	polygalacturonase activity	11.2006	4.96601	10.6537	7.33588	8.88266	6.62192	7.24407	7.74063	11.9171	8.18086	8.28785	90
Contig370	catalytic activity	14.4113	10.1617	14.3001	11.2006	11.9568	11.7125	11.3857	11.6655	14.364	12.4736	12.6274	90
MPB009G01002	catalytic activity	15.2147	12.763	14.9477	13.3651	13.7915	13.4916	13.2112	13.5352	15.0158	14.2034	14.1319	90
DPG006O19	nucleotide binding	10.1218	10.6937	11.1989	11.8588	10.8337	11.8851	12.3048	12.2111	10.4318	11.2257	11.8701	91
Contig371	purine-nucleoside phosphorylase activity	9.38596	8.73053	10.6941	11.2121	11.057	12.3132	12.0687	12.4064	10.5934	10.803	11.9275	91
DPG021L20	transporter activity	7.35207	7.41912	8.98634	8.97629	8.61486	9.55908	9.93126	10.2201	8.20863	8.9533	9.55697	91
DPG025F02	Golgi stack	8.21863	8.69249	8.81014	9.2776	8.9036	9.32658	10.0127	9.66704	8.95384	9.22044	9.32661	91
DPG005B11	protein binding	5.80156	7.60452	8.58908	9.3013	9.50069	9.65748	11.3507	11.6928	9.40791	9.76655	11.5626	91
DPG021I21	catalytic activity	8.6064	8.95585	10.3189	10.8165	10.2037	10.6951	11.7322	11.5027	10.2894	10.3003	11.4794	91
MPB024F11043		10.9193	11.1399	10.7063	9.90668	10.2236	10.8931	10.3751	10.9303	10.3422	10.1633	11.1837	92
DPG020B04	nucleus	9.42256	9.8122	9.4288	8.78672	9.09195	9.51589	9.0735	9.3994	9.25598	8.89258	9.63079	92
DPG026G03	protein import into nucleus, docking	8.99843	8.86905	8.63436	7.74017	8.15129	9.26138	8.54531	9.03659	8.04111	7.90139	9.1544	92
DPG015L20		11.2646	11.2273	11.0127	10.583	10.9555	11.2813	10.8318	11.0841	10.6766	10.6227	11.1825	92
Contig1152	nucleotide binding	11.6593	11.8856	11.0793	10.7084	10.986	11.8637	11.3108	11.5317	10.3603	10.8805	11.74	92
Contig108	protein binding	12.4974	12.7692	12.0367	11.9298	12.0229	12.6082	12.2434	12.513	11.8878	11.8219	12.4903	92
MPB024G02002	nucleic acid binding	12.4323	13.0672	12.1112	11.9272	12.0836	12.8828	12.2998	12.4575	11.8748	11.7511	12.611	92
MPB025D04013	RNA binding	8.56038	9.22663	8.1088	7.24687	7.53115	8.6513	8.49933	8.67756	7.78614	7.44365	8.70442	92
Contig373	phosphopyruvate hydratase complex	12.9089	13.6433	12.6954	12.4572	12.4657	13.2604	13.2151	13.1383	12.6549	12.3836	13.3055	92
Contig796	phosphoglycerate kinase activity	11.4544	12.3084	11.4689	11.0048	10.9028	11.8777	11.7025	11.8828	11.3585	10.978	12.1364	92
MPB022A04016	binding	9.3417	10.1925	9.18985	8.79738	8.86325	9.68682	8.92244	9.33412	8.87297	8.17273	9.61477	92
DPG001A16	nucleotide binding	9.66848	10.8132	9.6324	8.79658	8.62027	10.2153	9.5917	9.63158	9.10333	8.55837	10.0113	92
DPG013E09	nucleotide binding	12.8692	13.2301	12.7305	12.5767	12.4012	13.0447	12.6893	12.7898	12.6167	12.472	12.9546	92
DPG025O06		10.6819	11.2849	10.3125	9.27421	9.23408	10.7216	10.0167	10.1727	9.83874	9.06726	10.4386	92
pBluescript		7.6743	8.22718	6.80203	5.91399	5.5155	7.30184	6.60009	7.18495	6.24475	5.56138	7.34712	92
Contig1195		9.7786	10.2726	9.50598	9.16005	9.00077	10.2109	9.33389	9.61451	9.08944	8.98853	10.127	92
MPB030E12044		8.42259	8.79371	8.41239	7.96576	7.92426	8.726	8.35815	8.3638	8.20782	8.00408	8.80539	92
Contig863	calcium ion binding	10.5872	10.3673	10.9176	11.1535	10.9005	10.2851	10.034	10.0491	11.1034	10.7557	9.60575	93
Contig376		11.413	10.5046	11.9049	12.36	11.8889	11.4603	10.9832	10.4798	12.057	12.0792	10.3525	93
Contig733	binding	10.5639	9.62143	10.6593	11.5264	11.2829	10.2237	10.0026	9.09169	10.8169	11.2926	9.29037	93
Contig467	oxidoreductase activity	10.7861	10.2637	11.0701	11.2353	11.1977	10.5958	10.5197	10.0571	11.1869	11.4158	10.072	93
MPB022E07028	catalytic activity	7.84802	9.52857	9.24219	8.80714	9.53121	10.1315	10.9203	10.6127	9.15804	8.63635	9.44484	94
Contig394	iron ion binding	11.4396	13.2564	12.6069	12.4937	12.1597	13.1711	12.9544	12.9932	12.3999	12.232	13.1896	94
MPB022E04012		7.41727	9.08401	8.55403	8.39909	8.7179	9.25207	9.63715	9.73271	8.31863	8.41241	9.63643	94
MPB019F11043	calcium ion binding	12.0912	12.7092	12.4083	12.2982	12.1794	12.7294	12.8948	12.7968	12.4556	12.1887	12.8589	94
DPG013B21	3prime-5prime-exoribonuclease activity	5.99888	6.90958	6.62825	6.33267	6.35271	7.08362	7.1145	6.97072	6.70361	6.23454	6.81474	94
DPG026L24	catalytic activity	12.434		13.6435	13.1838	13.3135	14.7362	14.6505	14.7841	13.5654	12.6691	14.5699	94
Contig93	catalytic activity	13.9359		14.5865	14.5258	14.708	15.1319	15.2264	15.259	14.7273	14.3264	15.0132	94
DPG024P03	catalytic activity	14.0343		14.7525	14.5242	14.7542	15.1685	15.2219	15.3443	14.7346	14.3986	15.099	94
Contig95	transporter activity	10.3821	9.9508	9.36467	11.1161	10.5375	11.2559	11.1402	11.1912	9.03436	10.6494	10.8457	95
Contig473	nucleotide binding	15.066		14.6126	15.1598	15.1523	15.3507	15.4634	15.379	14.1226	15.0094	15.2438	95
DPG003D01	DNA binding	14.6808		14.3164	14.9587	14.9477	15.0611	15.2874	15.0244	13.7855	14.4542	14.9609	95
DPG027I08		14.6049		13.8416	14.7531	14.7519	14.8703	15.2948	14.8995	13.4382	14.3051	14.7378	95
DPG025J05	catalytic activity	9.78944	7.27783	7.89212	9.9914	9.98891	9.88688	10.9585	10.1786	7.48718	8.32116	7.96218	95
Contig398		12.4901	11.9724	12.1636	12.993	12.886	13.0628	13.0134	12.9828	12.0786	12.6575	12.6165	95
DPG010H17	metabolic process	11.759	10.1441	11.1493	13.4443	13.3051	13.5937	13.2162	13.0856	10.1296	11.8653	11.6142	95
Contig667	catalytic activity	12.8144	11.0637	12.2035	11.7553	11.5988	12.4623	11.9676	11.7203	12.6065	11.9857	12.6311	96
Contig40	catalytic activity	11.7577	10.2001	12.0231	11.0058	10.573	11.3721	11.0848	11.589	12.021	11.0777	12.0015	96
DPG003M09	carboxylesterase activity	12.4691	9.62958	12.079	10.615	10.272	11.1598	10.9732	11.1874	11.9758	11.0408	12.3265	96
MPB027C06022	carboxylesterase activity	12.3442	9.36179	11.9284	10.4901	10.0156	10.9844	10.645	10.8466	11.5977	10.8851	12.3262	96
Contig402	protein tyrosine phosphatase activity	13.0266		14.1967	13.4375	13.5609	13.8189	13.5178	13.3629	14.1642	12.6208	13.0223	97
DPG020E19		4.03792	4.92453	4.49286	4.3905	4.3007	4.55962	4.47143	4.39526	4.72579	3.98102	3.93269	97
Contig410	alcohol metabolic process	10.6806	6.89644	14.6418	5.96372	6.48307	8.29911	8.23413	9.26466	15.1874	11.0481	14.0112	98
Contig865	proteolysis	12.4996	11.3882	13.0968	11.703	11.8496	12.21	12.116	12.3121	13.1951	12.1121	12.7436	98
DPG002K20	protein binding	9.40761	9.83528	9.49361	8.79795	9.15106	8.83142	8.67233	8.96339	9.61482	9.06499	8.984	99
Contig591	membrane	14.7939	14.8067	14.5426	14.4879	14.6072	14.3033	14.3449	14.4025	14.7239	14.5024	14.3808	99
Contig727	receptor activity	13.552	13.8162	13.3959	13.1723	13.2462	12.8649	12.9618	13.0595	13.6093	13.1792	12.9646	99
Contig621		11.6603	12.2477	11.5085	10.856	11.2159	10.6676	10.6755	10.8696	11.6692	10.9193	10.4645	99
MPB021G09034	intracellular protein transport	13.3053	13.292	13.1267	12.684	13.0599	12.7513	12.448	12.6155	13.0731	12.8267	12.7145	99
Contig416	transporter activity	13.3101	12.3816	12.4818	11.6547	12.1922	11.6905	11.4915	11.7161	12.5806	11.6263	11.883	99
DPG024G07	DNA binding	10.4152	9.8095	9.79759	8.00097	9.15475	8.22492	7.85684	8.38182	9.9433	8.05593	7.52667	99
DPG022A08	zinc ion binding	12.1982	12.0384	11.9887	11.6872	11.8108	11.6131	11.4866	11.6193	12.223	11.7424	11.5104	99
DPG027K11	catalytic activity	13.2397	13.3471	13.0287	12.5063	12.4035	12.9253	12.7999	13.02	12.8304	12.3897	12.9345	100
DPG008N15	catalytic activity	13.5246	13.4401	13.436	12.7698	12.7676	13.2122	12.9269	13.3878	13.1438	12.765	13.3349	100
Contig501	protein binding	9.89582	9.87419	9.55963	9.00181	9.22327	9.54196	9.42694	9.68432	9.45706	9.05854	9.55663	100
MPB024H05017	protein binding	14.4795	14.4517	14.0595	13.4748	13.6443	14.1366	14.0415	14.1852	14.111	13.7544	14.1445	100
Contig345	nucleotide binding	14.0037	13.9	13.6118	13.2393	13.3898	13.7186	13.5832	13.766	13.7616	13.3845	13.738	100
DPG004O09	catalytic activity	12.5727	12.3379	11.9029	11.0804	11.4673	12.3159	11.8739	12.138	11.7259	11.1156	12.231	100
MPB017A09040		10.5785	10.8384	10.3582	9.4094	9.83066	10.5304	10.3558	10.7358	10.0831	9.58901	10.3746	100
Contig420	oxidoreductase activity, acting on sulfur group of donors, disulfide as acceptor	13.2115	13.0866	12.8346	10.548	10.2524	11.5246	12.0567	12.1701	12.6174	9.66784	11.4248	100
Contig439	cysteine-type endopeptidase activity	14.9878	14.115	14.6945	6.91981	7.05248	11.5556		13.0846	14.7159	7.12517	11.4926	100
Contig668	cytosol	12.1839	12.1795	11.9522	11.269	11.1155	11.7594	11.8036	11.8221	11.9962	11.1636	11.7225	100
DPG012B07	protein disulfide isomerase activity	11.8457	11.8945	11.6638	10.6778	10.4867	11.3055	11.3123	11.3586	11.8662	10.6678	11.1337	100
DPG024J08		10.9751	10.2834	10.4803	9.45431	9.44105	9.82954	9.89344	10.3218	10.337	9.09213	10.3321	100
Contig312		12.1209	11.8573	11.6733	10.7093	11.1104	11.4271	11.3982	11.722	11.3506	10.4652	11.3556	100
Contig425	transport	10.1146	11.9812	10.9755	11.7764	11.5429	11.757	11.7538	11.4921	11.1549	11.7995	12.168	101
MPB024B05023		10.1962	10.9529	10.6879	10.8735	10.9165	11.1406	11.0357	10.9182	10.45	10.8238	11.1222	101
MPB025F08027	nucleotide binding	9.84235	10.6049	10.2024	10.304	10.3067	10.7053	10.696	10.4385	10.1998	10.3951	10.7399	101
DPG006I09		9.56426	7.83131	10.101	9.42839	9.10721	8.43879	8.62604	8.92667	10.3207	9.90613	9.03315	102
Contig784		13.2887	12.8072	13.7552	13.6509	13.1109	12.7976	13.0534	13.3394	13.9326	13.7027	13.213	102
Contig427	mitochondrion	11.9049	9.46005	12.7099	12.928	12.8813	11.1174	11.1449	11.2086	12.9092	12.3699	10.9641	102
Contig357		11.4584	10.8431	11.9267	11.8106	11.8025	11.2969	11.2496	11.3657	12.153	11.8571	11.3256	102
DPG012J02	nucleic acid binding	7.28359	6.28665	7.9243	7.8719	7.95749	7.06705	7.13038	7.05483	8.43021	7.70328	7.18057	102
Contig736		13.3364	11.929	13.9235	13.6924	13.5663	12.6249	13.309	13.3685	14.0385	13.7802	13.1381	102
Contig858	glyceraldehyde-3-phosphate dehydrogenase (phosphorylating) activity	9.43526	7.13652	10.3652	9.72339	9.67919	9.13572	9.05524	9.42294	10.6921	9.98845	9.39429	102
DPG001L19		11.0782	9.6527	11.7656	11.2544	11.2323	10.4914	10.5942	10.8141	11.959	11.3562	10.7489	102
MPB030H04009		11.5964	12.0955	12.3989	11.7483	11.6403	12.2616	11.9822	12.3022	12.3681	11.8479	12.4533	103
Contig431		9.06078	10.1157	10.3992	9.61133	9.22017	10.5683	10.6728	10.3477	10.3354	9.69381	11.0558	103
DPG019H01	binding	11.01	11.3467	11.7051	10.775	10.8818	11.5658	11.6805	11.5113	11.5993	11.2578	12.156	103
Contig857		11.7989	12.4368	11.7499	12.3537	12.511	12.2919	12.0598	12.1237	11.8635	12.0654	11.8591	104
Contig302	nucleotide binding	11.4329	12.217	11.5994	11.9228	12.0521	11.8948	11.7774	11.5407	11.5526	11.9445	11.7278	104
Contig460	isocitrate dehydrogenase (NAD+) activity	12.0726	13.053	12.4065	12.8759	12.9456	12.507	12.2308	12.3013	11.8173	12.6472	12.3379	104
MPB007H02001		12.9736	13.7704	13.1261	13.533	13.5435	13.493	13.1195	13.2299	12.9395	13.2387	13.1662	104
DPG019D16	structural molecule activity	8.58936	9.73635	8.93755	8.60316	8.58977	8.45719	7.72784	8.24177	8.54846	8.40753	8.23421	105
DPG010E09	voltage-gated potassium channel activity	11.7034	12.2556	11.6125	11.4462	11.6223	11.4698	11.1719	11.2095	11.4958	11.3505	10.9685	105
Contig165	autophagy	9.32123	9.65435	9.22373	8.84616	9.05768	8.79907	8.41329	8.69319	8.95318	8.76896	8.67608	105
Contig829	nucleotide binding	11.8583	12.7002	11.8847	11.5761	11.9516	11.4192	11.2759	11.3786	11.7139	11.7345	11.5252	105
DPG004E16	zinc ion binding	11.6514	12.2291	11.5575	11.4164	11.5861	11.3035	11.0993	11.2591	11.4776	11.2769	11.2764	105
DPG021K20	protein binding	9.90169	10.7522	9.69687	9.30436	9.63026	9.16156	8.79975	8.74943	9.36884	9.25257	8.87221	105
Contig69		7.6805	8.06549	7.58861	7.38981	7.15521	7.12855	6.78052	7.03436	7.16102	6.82872	6.82771	105
Contig470	transport	11.86	12.3187	12.0213	11.8492	11.83	11.3853	11.2398	11.3956	11.7516	11.4694	11.1564	105
MPB022D02005	phosphatidylcholine-sterol O-acyltransferase activity	11.3584	11.7591	11.5221	10.9766	11.1185	10.588	10.1972	10.1803	11.256	10.0235	10.0205	105
Contig772		13.0127	13.6772	12.7375	13.375	13.2301	11.3437	10.9649	11.4154	12.7924	13.3634	10.6096	106
DPG019E05		12.999	13.6599	12.3293	13.2312	12.7762	11.1597	11.4619	11.4724	12.7637	13.003	10.1777	106
Contig476	membrane	12.5229	12.5396	12.1627	12.2817	12.4292	11.5999	11.7176	11.7295	12.2633	12.2239	11.6927	106
DPG022N21		12.6034	12.5266	12.1967	12.3716	12.3158	11.8271	11.9081	11.9611	12.3523	12.2922	11.8175	106
Contig835	protein modification process	15.5724	15.6485	15.5142	15.5	15.5434	15.1338	15.3064	15.3036	15.5825	15.5709	15.2661	106
DPG003M16	nucleotide binding	11.0298	11.5905	10.9988	10.9941	11.1264	10.0513	10.4224	10.5034	10.9696	11.24	10.2023	106
Contig797	integral to membrane	11.5844	11.8625	11.3993	11.5123	11.5963	11.0119	11.2044	11.2229	11.463	11.5607	11.0248	106
Contig148	mitochondrial envelope	12.4847	12.6267	12.1793	12.2004	12.1632	11.6337	11.409	11.5931	12.1139	12.0186	11.676	106
DPG008O09		9.34752	10.3748	9.28643	9.42877	9.24976	8.24038	8.20741	8.22996	9.36817	9.24574	8.16644	106
MPB009B08031	nitrogen compound metabolic process	11.8128	12.929	12.0383	11.7306	11.7154	11.0965	10.4934	10.4938	11.6445	11.6445	10.6233	106
Contig77	protein binding	9.19985	9.46132	9.11361	8.98316	8.94387	8.74106	8.62072	8.60747	9.06778	9.08122	8.62795	106
DPG026E13	protein binding	11.7013	12.3028	11.9325	11.9104	11.9143	11.3269	11.08	11.5945	11.6594	11.7512	11.3744	106
DPG003L19	RNA binding	11.2469	12.1298	11.1491	11.5202	11.5459	9.96964	9.608	10.1199	10.8078	11.0619	10.0312	106
DPG026N15		10.1743	10.6267	9.9174	10.3238	10.4747	9.64566	9.24967	9.44037	9.89827	10.1454	9.31476	106
DPG010C10	proteolysis	10.6196	10.5209	11.1883	8.9808	8.53827	8.90684	9.71751	9.91285	11.6062	9.24777	9.84403	107
DPG016F07	cysteine-type endopeptidase activity	15.351	13.4959	14.7801	10.8117	9.77885	11.2373	11.7825	11.0206	15.0713	12.2616	12.5141	107
Contig827	peptidase activity	12.8584	12.5757	12.6416	11.7191	11.3778	11.7622	11.654	11.8359	12.7125	11.7946	11.9315	107
Contig480	hydrolase activity, hydrolyzing O-glycosyl compounds	14.7988	14.8705	14.3788	12.3266	12.2163	12.6605	13.3758	13.5774	14.8227	12.7985	13.2315	107
MPB010H03009	catalytic activity	11.7087	10.8738	10.7182	7.72713	7.9982	8.61043	8.70404	9.70845	10.4323	8.36232	9.6908	107
MPB017E03012	RNA binding	11.5205	12.1533	11.6734	11.5235	11.4798	12.2454	11.7071	11.6406	11.5225	11.3737	12.0177	108
Contig134	nucleotide binding	13.0422	13.5717	13.1541	13.0197	12.9616	13.6339	13.1584	13.2971	13.0087	13.0403	13.4771	108
MPB015E06020		10.4727	11.0255	10.6434	10.1423	10.3851	11.0368	10.5742	10.7563	10.3121	10.192	11.0136	108
DPG017A24	calcium ion binding	9.57959	10.3644	9.67225	9.41018	9.49788	10.1296	9.83511	9.92399	9.40553	9.32527	10.119	108
DPG018N03	nucleotide binding	9.00799	10.4428	9.29281	8.68181	8.68393	10.1056	9.35306	9.60983	8.92368	8.55071	9.82656	108
MPB026E10036	RNA binding	9.95541	11.125	10.5627	10.0294	9.84685	11.017	10.5552	10.9012	9.92567	9.82115	10.7972	108
MPB014C04014	RNA binding	12.5706	13.4304	12.9363	12.7313	12.6481	13.372	13.0817	13.0825	12.6894	12.4926	13.0035	108
Contig495	receptor activity	11.0938	12.3193	11.4678	11.402	11.3765	12.0036	11.6243	11.659	11.2944	11.2942	11.8931	108
MPB019D05021	structural molecule activity	11.3311	12.2089	11.4165	11.3565	11.3805	11.8285	11.527	11.8036	11.3215	11.3035	11.7137	108
MPB020C07030	tricarboxylic acid cycle	10.9714	12.0198	11.1115	10.8642	10.9262	11.503	11.3551	11.4982	10.9122	10.944	11.5954	108
DPG011E08	nucleotide binding	11.7587	12.6711	12.1087	11.882	11.8631	12.3562	12.1403	12.2874	11.8183	11.8184	12.3431	108
Contig5		11.5238	12.7006	10.6345	11.3431	11.6966	9.99807	10.5749	10.2715	10.3054	12.0691	11.4905	109
Contig29	DNA binding	11.9863	12.6087	11.5774	12.1925	12.0575	11.6783	11.9972	11.7938	11.7323	12.5209	12.1108	109
DPG002L09	catalytic activity	13.8193	9.37642	10.9895	12.3789	11.2043	11.6865	13.142	11.8069	12.2336	11.9829	11.2075	110
Contig507	catalytic activity	11.4043	5.2883		9.44763	9.30387	8.2115	10.8257	9.04134	9.73366	8.98089	7.25278	110
DPG010P11		13.8301	10.0261	11.6137	12.6837	12.4624	12.0367	13.2805	12.5936	12.8452	12.4533	11.7688	110
DPG020G04	catalytic activity	14.0415	10.4026	11.8272	13.1248	13.0556	12.6423	14.1056	13.5354	12.8203	12.8156	12.3797	110
MPB026B04015		12.8152	8.25183	9.86844	11.3252	11.2378	10.5888	12.7616	12.0985	12.1619	11.13	10.6247	110
DPG014F05	two-component response regulator activity	11.6112	8.48247	9.45976	10.3705	10.6568	10.2642	12.0498	10.8357	11.185	10.293	10.1447	110
MPB028A10040	catalytic activity	12.6549	6.20224	10.2197	10.2137	10.3813	8.86275	12.3075	10.7699	10.9666	9.47383	9.85716	110
DPG002O14	chromatin	12.0187	7.40118	10.799	11.2572	11.5947	10.7092	11.6148	11.6406	11.7248	10.8811	10.3174	110
DPG018E24	catalytic activity	13.3392	9.11882	11.5358	11.9514	12.1165	11.6974	12.6762	12.3692	12.5022	11.8824	11.5231	110
DPG027F10		12.6016	6.16794	9.71501	11.0184	11.133	10.659	13.1585	11.2805	12.2156	10.9218	10.4895	110
MPB007D02005	carboxypeptidase activity	12.6265	5.56134	9.82763	10.9517	10.7862	10.4701	12.7922	11.166	11.6376	10.834	10.4307	110
DPG003N01	carbohydrate metabolic process	11.904	9.48211	11.2291	11.4501	11.2905	11.928	12.8528	12.7553	11.8828	11.2481	11.6601	110
Contig620	hydrolase activity, hydrolyzing O-glycosyl compounds	14.7414	13.0342	14.5037	14.4534	14.2785	14.7236	14.955	15.0528	14.7883	14.4394	14.4948	110
DPG025P10		12.9975	8.02889	11.3874	11.6244	11.6695	12.3531	13.0468	12.8154	12.4647	11.3221	12.1102	110
DPG016A23		9.88445	6.86129	8.62636	9.79692	9.50143	9.67167	11.6036	10.3063	10.12	9.63641	8.68384	110
DPG012K12			5.91959	8.64536	9.21488	8.71148	9.18031	11.8144	10.0379	10.5472	9.18645	9.39835	110
Contig510	nucleotide binding	14.7909	15.3508	14.4913	14.9071	14.7998	14.6844	14.7875	14.7236	14.7049	14.8645	14.5574	111
Contig880		13.9599	14.808	13.613	14.1773	14.109	13.6664	14.0335	14.0463	13.8788	14.2437	13.7865	111
DPG002M07	calcium ion binding	12.7427	13.7158	12.1869	12.4964	12.4651	12.0034	12.6869	12.6157	12.6438	12.8386	12.2169	111
DPG006A24		11.6917	12.9783	11.0394	11.545	11.3776	11.2854	11.9857	11.6447	11.4921	11.525	11.2882	111
DPG013O03		9.81328	11.4801	9.27191	9.61141	9.63965	9.15716	9.90016	9.70068	9.61104	9.56346	9.11159	111
Contig999	calcium ion binding	11.3489	11.7821	12.1806	11.8899	12.0078	12.5734	11.9762	12.2644	11.965	11.9516	12.7064	112
MPB030B10039	calcium ion binding	11.6184	12.1732	12.2681	12.2934	12.4194	12.7462	12.2732	12.3981	12.1992	12.2054	12.7259	112
Contig515	isoprenoid biosynthetic process	12.8697	12.8202	13.4383	13.3741	13.3635	13.974	13.4851	13.3846	13.5423	13.5898	14.5862	112
Contig984	catalytic activity	9.90723	9.97806	10.6843	10.4987	10.48	10.9946	10.8054	10.9555	10.6266	10.4873	11.2592	112
Contig534		13.121	13.2011	13.0693	13.0018	12.7273	13.6196	13.6851	13.5242	13.1139	13.268	13.5958	113
DPG021B01	dolichyl-diphosphooligosaccharide-protein glycotransferase activity	12.0145	12.0932	12.066	11.8707	11.6733	12.5455	12.4138	12.5443	12.2753	11.8546	12.4367	113
DPG014J15		3.87165	3.98233	3.99433	3.9217	4.03688	4.10779	4.16808	4.18705	4.05467	3.75315	3.81003	114
Contig578	alcohol metabolic process	11.8895	8.74972	11.0203	11.0912	11.6456	14.3147	14.9365	15.2166	9.52975	6.02516	7.99607	114
DPG009N24	extrachromosomal circular DNA	11.7778	8.90515	10.9303	11.498	11.7149	14.2377	14.9477	15.1633	9.98488	6.05861	7.68198	114
Contig604	binding	12.9208	5.11269	9.37021	6.33142	5.63865	7.49227	7.03109	7.01696	9.78547	10.2935	9.70219	115
DPG013L12	binding		5.14593	11.3919	7.89444	6.52937	8.66231	6.82896	8.15776	11.9128	12.648	12.0901	115
DPG007M02		4.32968	5.18438	4.98795	6.66014	6.80662	5.12762	6.14144	5.23017	5.35328	9.2535	8.41028	116
Contig608		4.68049	5.20389	5.00618	5.45388	5.2699	4.36047	4.30455	4.2199	7.38818	10.1128	9.36683	116
DPG022F04	catalytic activity	6.56139	7.28263	6.49933	8.32482	7.7054	6.06825	5.80611	5.3912		12.114	10.6712	116
Contig616	carbohydrate metabolic process	11.888	11.8867	12.7768	13.1257	13.2493	13.4202	12.8696	13.0858	12.4015	12.609	12.4825	117
DPG024D11	catalytic activity	11.6448	12.414	12.7553	12.8801	13.2212	13.2289	12.6189	12.7374	11.9873	12.3309	12.1217	117
MPB011G11042	transporter activity	12.9204	11.955	12.341	13.4834	13.375	12.9876	13.2645	13.1458	12.489	13.9748	13.4725	118
DPG016B09		6.21809		5.96668	9.70358	8.63438	9.38452	9.17763	9.27762		10.4468		118
DPG024E07	catalytic activity	4.51848		4.30204	6.8941	6.43215		6.56273	6.10754	5.31242	7.46944	5.11607	118
DPG024L13		6.82886		6.00841	8.96817	9.0586	8.44796	8.38492	7.86383		9.86758	8.12052	118
DPG015B04	nucleotide binding	6.10473		5.32757	10.5415	10.0644	9.15181	8.83402	8.89789		11.3967	8.22324	118
DPG001H20	binding	5.30752		5.04459	8.40096	8.2851	7.90211	7.78717	7.46628		9.18775	7.44334	118
DPG014C21		5.12192		4.99388	8.93387	8.31528	7.62431	8.12135	7.76106		9.62084	7.48393	118
MPB024D06021		7.80055	5.19266	7.76867	10.6538	10.535	9.19342	10.0673	9.03716	7.6307	10.6977	8.70514	118
Contig633	endoplasmic reticulum	14.7117		14.3286	15.2992	15.056	15.0385	15.2448	14.8489	14.3853	15.3557	14.8492	118
DPG015D22		13.4162		13.1346	14.3203	14.0938	14.0529	14.4675	13.818	13.1563	14.3986	13.782	118
DPG012A18	nodule morphogenesis		10.4825	7.21479	9.94995	9.76062	7.03857		4.69468	9.64031	10.9824	7.39305	119
DPG015F10	nodule morphogenesis		10.7125	8.49361	10.449	10.3722	8.42487		5.7946	10.0746	11.4495	9.05179	119
Contig634	nucleic acid binding	9.21057	10.6607	8.54385	9.59988	9.8684	7.57998	8.2559	7.40308	10.0014	11.1843	8.82295	119
DPG006J03	protein binding	9.06726	11.4136	8.34257	9.83305	9.24544	7.78442	7.68223	7.03657	10.1683	11.6201	8.73928	119
DPG025A06	actin binding	13.365	13.7214	13.3991	13.706	13.5915	12.9952	13.1714	13.12	13.5597	14.2504	13.4959	119
Contig94		10.6134	11.1971	10.6675	11.2548	11.4219	10.3087	10.2542	10.3447	10.9004	11.5429	10.77	119
MPB007H12041		13.8913	14.1308	13.9909	14.1062	14.439	13.7419	13.5693	13.7049	14.037	14.496	14.1289	119
Contig1099	actin binding	12.3679	12.1755	12.7199	11.845	12.021	12.3052	12.4258	12.5472	12.563	12.1499	12.5184	120
Contig64	monooxygenase activity	9.77849	7.32755		8.17448	6.9572	12.6524	13.3003	13.3605	13.5667	10.6632	13.5439	120
DPG017P19	RNA binding	10.2208	8.79171	11.6502	8.47524	7.57862	10.6245	11.5005	11.7315	11.6871	8.59593	10.885	120
DPG020O06		12.016	11.8607	12.7201	11.8036	11.6052	12.416	12.6508	13.2202	12.946	11.7401	12.7799	120
DPG012H18	nicotinic acetylcholine-activated cation-selective channel activity	9.58628	8.78382		8.48528	8.0917	11.434	11.7806	11.9312	12.2012	7.42127	12.5659	120
DPG001G12	monooxygenase activity		8.08193	13.6759	5.18593	5.16652	11.1515	13.3525	14.0199	13.9409	4.90272	14.1023	120
MPB029F09035		5.2229	5.73563	11.6883	4.56162	4.8629	8.90623	11.8744	12.4356	12.2861	4.38523	12.0918	120
Contig1037	peroxidase activity	12.2652	12.9692	11.9029	12.2806	12.0549	12.1083	11.9061	11.9732	12.1946	12.1291	12.3464	121
Contig640	carbon-nitrogen ligase activity, with glutamine as amido-N-donor	12.5407	13.2953	12.4777	12.4985	12.5534	12.465	12.2685	12.2992	12.2973	12.6914	12.7442	121
DPG026L01	calcium ion binding	10.1649	11.7497	10.2081	10.221	10.0413	9.99558	9.82831	9.94041	10.1477	10.4228	10.2828	121
MPB006E11044	sulfotransferase activity	8.79389	11.2919	8.61786	8.79346	8.55237	8.55952	8.41473	8.17079	8.22206	9.09308	8.67677	121
DPG007E07	peptidylglycine monooxygenase activity	10.0515	12.4782	10.0523	10.132	9.79007	9.74524	10.053	10.2731	9.77155	10.585	11.0677	121
MPB018F08027	metabolic process	10.85	12.111	10.2986	10.3789	10.2535	10.0588	10.5272	10.4918	10.257	10.9012	10.6791	121
DPG008O18		9.72271	10.0644	10.1887	10.6526	10.3713	9.23018	10.0987	9.75401	10.4806	10.7836	9.49872	122
DPG001B20		8.95652	9.23761	9.25415	9.9297	9.6525	8.19792	9.47368	8.78186	9.72652	10.0257	8.20554	122
Contig653	protein binding	9.96144	10.063	10.9692	10.9981	10.576	9.4372	10.0424	9.67893	11.4305	10.9708	9.73328	122
MPB004F07027		5.00449	5.10462	5.92064	6.2272	6.2371	4.98202	5.00784	4.96539	5.96179	6.58855	5.015	122
DPG005P23	outer membrane	4.22333	4.62321	5.5621	6.6869	6.14064	4.77802	5.12079	4.21952	6.29158	6.78061	4.45674	122
MPB020E08028		5.2834	5.94939	6.53196	7.09616	6.68893	5.55749	5.84128	5.41859	7.2016	6.95287	5.20225	122
Contig662	catalytic activity	12.609	12.7297	11.1391	11.2	11.5985	10.8212	10.193	10.5716	10.8268	10.7028	10.8514	123
MPB025E02004	electron transport	11.5928	11.6088	10.5731	10.7171	10.8743	10.1638	10.0607	10.1369	10.4063	10.4505	9.88773	123
DPG007J01	peroxidase activity	12.1629	12.4092	11.0016	10.7071	11.151	10.2783	9.78497	10.148	10.8341	11.2209	10.4123	123
DPG013E18		10.9122	11.037	10.4666	10.6212	10.5521	10.2695	10.2471	10.3928	10.4275	10.6545	10.3951	123
MPB022B11047		14.1666	14.4666	13.4405	13.8121	13.8808	13.065	13.2134	13.333	13.5439	13.795	13.0013	123
DPG006G15		12.0522	12.1965	11.7585	11.79	11.8807	11.5155	11.6375	11.5738	11.7955	11.8942	11.5507	123
MPB023C11046	integral to membrane	9.69354	10.4992	6.69433	8.12655	8.24894	6.66079	6.56376	6.15179	7.18198	7.51232	6.18398	123
DPG016O22	transporter activity	12.0075	12.2197	10.8666	11.4042	11.4572	11.0132	10.8819	10.9391	11.3529	11.496	10.9601	123
Contig68	response to stress	10.6861	11.7223	10.7666	10.5683	10.1971	10.2786	9.16986	8.08616	13.8847	8.36155	7.82813	124
MPB030B02007	response to stress	11.9385	12.654	11.793	11.2129	10.7948	11.6105	10.5657	9.72451	14.0844	9.75509	10.2229	124
DPG006L23	copper ion transmembrane transporter activity	9.61325	10.3081	9.63608	9.52572	9.61557	8.99773	9.14831	9.24497	9.5354	9.85102	9.19969	125
DPG018C04		11.375	12.2119	11.4378	11.3072	11.622	10.6733	10.9291	11.0075	11.5264	11.6389	11.193	125
DPG027J08		9.32443	10.47	9.64987	9.68135	9.84227	9.28045	9.24735	9.42188	9.68806	10.0363	9.57063	125
Contig953		11.3581	12.5582	12.0074	11.8291	11.8276	11.0641	11.1615	11.3131	11.6842	12.0289	11.4571	125
Contig682		11.0212	12.0049	10.9419	11.3507	11.2303	10.2764	10.5489	10.6108	11.2313	11.3493	10.5617	125
Contig1087		11.4679	12.3624	11.393	11.6033	11.6103	10.6095	11.1781	11.1879	11.7525	11.8452	10.8182	125
DPG025F16	binding	9.0235	10.5769	9.41288	9.43046	9.37209	8.63998	8.86369	8.92273	9.43773	9.44076	8.77285	125
MPB010B04015	nucleotide binding	9.16422	10.8314	9.67084	9.68199	9.74072	8.78361	9.18516	9.19004	9.75601	9.97284	8.83703	125
Contig1161		11.3648	12.3181	11.4675	11.6969	11.5256	11.1309	11.363	11.26	11.8251	11.6709	11.0156	125
DPG004H12	mitochondrial inner membrane presequence translocase complex	9.51629	11.047	9.64878	10.1894	10.0231	8.85505	9.41273	9.37795	10.0916	10.0381	8.92565	125
DPG024I17	inositol or phosphatidylinositol phosphatase activity	11.6382	12.5032	11.8764	11.9414	11.6453	11.1825	11.3034	11.0716	11.6995	11.9336	11.3069	125
DPG014F11		11.2346	11.9436	11.4099	11.7401	11.4277	10.8754	11.0362	11.1464	11.2762	11.6859	10.9226	125
DPG009A19	catalytic activity	5.50123	6.81194	5.69802	6.20364	6.26355	5.45489	5.49776	5.60493	6.4024	6.19006	5.94822	125
DPG006O16		7.51164	10.7224	8.03595	8.79073	8.71974	6.91302	8.02795	6.59301	9.26529	10.0202	7.37203	125
DPG027H23		4.29848	7.05021	4.51332	5.61865	5.5089	4.47398	4.41805	4.35421	6.04854	6.11973	4.28956	125
DPG001G22		10.1754	12.026	9.89798	10.4813	10.3062	9.23528	8.96986	8.71899	11.0372	11.3001	9.77085	125
DPG002P13		9.82453	11.2352	9.85062	9.84453	9.76456	9.23485	9.14275	9.05049	10.2054	10.2672	9.53364	125
MPB027F08027		11.3196	12.279	11.5651	11.637	11.615	10.5654	10.8074	10.8924	11.9032	12.1355	11.2961	125
DPG014L09		8.44863	10.4753	8.38533	9.07543	8.97438	7.62413	8.2543	7.92148	9.64074	10.0897	9.02626	125
DPG019H12		9.42489	12.5822	9.84836	10.3882	10.3136	8.66755	9.27481	8.70208	11.9401	11.3654	9.65674	125
Contig690		7.5397	7.18586	7.65736	7.87577	8.08515	7.34972	7.04391	7.20698	9.01219	7.63899	8.95813	126
Contig706	membrane	12.2486	12.6761	12.3339	12.6118	12.3623	13.3333	13.4822	13.3727	12.6819	12.5806	13.3075	127
DPG026E06	transport	13.6263	13.7781	13.3862	13.8118	13.8188	14.2498	14.462	14.2283	13.8075	13.851	14.1223	127
Contig709	nucleotide binding	15.3348	15.8053	15.2345	15.3257	15.3067	15.3195	14.9496	15.0058	15.2143	15.3336	15.3951	128
DPG027N17	DNA binding	8.70656	9.71599	8.57287	8.1148	8.33056	7.93419	7.49243	7.88241	8.19676	8.3676	8.53039	128
DPG012L10	catalytic activity	13.0914	13.4766	12.9405	13.3767	13.2399	13.5298	13.265	13.0431	13.3385	14.1524	14.2439	129
Contig735	nucleotide binding	10.8232	10.8322	10.8313	10.7288	10.8744	11.1331	10.8689	10.872	10.9977	11.6464	11.7397	129
MPB009A10040	catalytic activity	12.4203	12.5188	12.338	12.6813	12.489	12.9045	12.6418	12.5284	12.7339	13.654	13.7669	129
DPG010I11	nucleotide binding	8.30345	7.80629	7.98278	8.53572	8.85997	8.16315	8.18674	8.39917	7.40211	8.83922	8.53663	130
Contig724	cell wall catabolic process	12.6345	12.5045	12.4928	12.8596	13.5051	12.823	12.7922	12.984	12.1144	13.1986	13.0035	130
Contig756	catalytic activity	11.8318	10.9648	11.1382	13.5966	13.976	12.0543	12.1557	11.7913	10.1768	13.9272	12.1778	130
Contig1136	transporter activity	12.19	11.834	12.0073	12.6853	13.0005	12.5824	12.5068	12.2543	11.8458	12.6792	12.5474	130
Contig781	transferase activity	9.54058	9.8267	10.5424	10.785	10.6456	10.177	10.7541	10.8245	9.49556	9.1964	9.17628	131
DPG019D02	transferase activity	8.31404	7.95736	8.49828	8.64844	8.90964	8.66911	8.95682	8.90837	8.28508	7.9429	7.67242	131
DPG019N21	carbonate dehydratase activity	13.9395	13.7057	14.1881	13.0877	13.5727	13.0755	13.0595	13.4951	14.0865	12.7887	13.246	132
Contig782		11.8181	10.8432	12.4543	10.2607	9.8979	10.7118	10.932	10.8822	12.3463	9.41378	10.0398	132
DPG026J13	carboxypeptidase activity	14.2299		14.2112	13.5531	13.443	13.5841	13.5543	14.0562	14.1716	13.2036	13.5649	132
DPG027P11	monooxygenase activity	11.217	9.99271	11.7987	6.5865	7.92444	8.40296		10.6062	12.0248	7.06103	8.3251	132
Contig792		12.1709	12.3228	11.5681	11.1978	11.5448	11.117	10.8218	11.2816	11.7686	12.3027	11.6404	133
DPG006A20		7.34047	8.26631	6.95501	6.56003	7.20438	6.88275	5.76764	6.72734	6.98825	8.06611	6.93298	133
Contig803	catalytic activity	11.0399	10.2144	9.95282	10.257	10.2868	10.4407	10.159	9.9049	9.76214	12.2079	12.4348	134
Contig404	NAD(P)+-protein-arginine ADP-ribosyltransferase activity	4.26359	4.05379	3.98234	4.07738	4.03292	4.00719	4.08291	4.02811	3.84954	4.44136	4.31187	134
DPG010M05	alkaline phosphatase activity	10.6453	9.87532	11.2831	11.3849	11.4523	11.0705	11.5585	11.6269	10.8609	10.5762	10.702	135
DPG022N23	cell wall	11.1983	6.21365	11.2006	13.2476	13.1535	12.8281	13.9503	13.5585	9.91563	9.57855	10.0713	135
DPG008G11	cell wall	11.3992	6.24577	11.4083	13.4276	13.3895	13.1443	13.7301	13.7038	9.84788	9.60141	11.0562	135
Contig926	cell wall	13.1379	8.63029	13.5686	14.7963	14.627	14.5461	14.8685	14.8569	12.2538	11.9065	12.9536	135
DPG004D13	cell wall	11.5944	5.88464	11.8926	13.7352	13.7208	13.5865	13.9884	13.907	10.252	9.87841	11.1721	135
Contig82	cell wall	14.4401	10.1673	14.9691	15.6737	15.6855	15.6276	15.6517	15.72	13.7703	13.6699	14.4362	135
DPG005K02	cell wall	12.5006		13.1865	14.5536	14.5449	14.5029	14.6794	14.7046	11.15	11.8961	12.5051	135
Contig822	glycerol-3-phosphate dehydrogenase activity	11.1339	12.6972	11.53	12.3716	12.4789	13.1762	12.7	12.2578	11.1822	12.1676	13.1778	136
DPG006I19	glycerol-3-phosphate dehydrogenase activity	12.5644	13.3191	12.7828	13.1063	13.4206	13.9353	13.3225	13.2336	12.1586	13.1151	14.0517	136
MPB025F10035	glycerol-3-phosphate dehydrogenase activity	10.1768	11.1858	10.5403	11.1316	11.4622	12.2063	11.589	11.2964	9.91619	11.0907	12.3051	136
DPG026L12		13.3207	13.83	13.1055	13.3091	13.3008	14.0019	13.6049	13.4073	12.4239	12.9635	14.1352	136
DPG025H06	calcium ion binding	12.4169	13.9493	12.6217	13.1248	13.0594	13.8164	13.3826	13.0497	12.225	12.9379	13.8889	136
DPG002C11	DNA binding	10.4928	11.148	10.5233	10.6628	10.7076	11.242	10.6858	10.9244	10.0787	10.4954	11.0782	136
Contig151	glycogen (starch) synthase activity	9.19967	9.95025	9.00713	9.5534	9.74296	10.2625	9.39079	9.48832	8.40527	9.34456	9.98094	136
DPG022G08	nucleus	11.0249	11.7848	11.1648	11.5749	11.739	12.3636	11.588	11.4725	10.5924	11.2915	11.9813	136
Contig838		11.2672	9.61232	12.2413	11.7341	11.4294	11.7264	12.144	12.2202	12.4979	11.5087	11.6263	137
DPG009H16		9.89754	7.34726	11.8608	11.2081	10.3283	10.81	11.1194	11.4423	11.5147	10.6759	10.5007	137
Contig977	nucleotide binding	10.4793	9.09371	11.1305	10.5832	10.8198	10.6854	11.3431	11.404	11.1974	11.121	11.2117	137
DPG001G19	nucleotide binding	8.21991	6.60659	10.009	9.14693	9.2634	9.02857	10.0979	10.097	9.83652	9.23617	9.39444	137
DPG016N01	catalytic activity	11.6558	10.5661	11.9341	11.7806	11.6047	11.0476	12.064	12.284	12.1717	11.9384	11.9642	137
DPG021M15	catalytic activity	12.0333	10.8879	12.2636	12.0536	11.9914	11.5572	12.4592	12.705	12.4851	12.3283	12.3494	137
Contig905	monooxygenase activity	11.7426	10.6615	12.4515	12.6114	12.5148	11.8537	12.8607	12.9263	12.6934	12.6835	12.412	137
DPG005E13	monooxygenase activity	12.8725	12.2027	13.5516	13.6826	13.4509	13.0934	13.7414	13.8014	13.6593	13.7591	13.5934	137
Contig843		9.07838	11.1097	12.8193	12.653	12.8001	11.3809	10.0908	9.88543	11.6859	11.8428	10.6911	138
MPB019E11044	catalytic activity	11.3171	12.4071	13.1686	13.0008	13.2407	12.2148	11.6292	12.0354	12.4777	12.7287	12.0854	138
Contig856	electron-transferring-flavoprotein dehydrogenase activity	11.9495	12.9598	13.5783	13.2471	13.338	12.3204	11.7628	12.005	12.9436	12.9113	12.0886	138
MPB014H02001	catalytic activity	7.43858	10.1944	11.413	10.7725	10.9444	8.96906	8.35793	8.71505	10.3563	9.95	9.04932	138
DPG005L13	acyl-CoA dehydrogenase activity	9.78696	11.0288	12.2715	11.5405	11.2819	10.8801	10.3483	10.3827	11.1842	10.8151	10.3108	138
Contig547	electron transport	11.7394	12.166	12.8041	12.4532	12.2707	12.1559	11.8282	11.8733	12.3801	12.383	12.1389	138
DPG026D10	carbonate dehydratase activity	7.89798	9.54355	10.7557	9.68828	9.48157	8.5659	8.32542	7.66195	9.80043	9.14393	7.93173	138
DPG001M04	acyl-CoA dehydrogenase activity	11.3741	12.5903	12.7931	12.656	12.5073	11.9188	11.7672	11.3982	12.2952	12.0293	11.1673	138
DPG006L15	nucleotide binding	4.99619	5.32477	6.70483	6.59363	6.21526	5.88229	4.95893	4.886	5.86188	5.7553	4.51739	138
MPB010H05017	catalytic activity	12.4734	12.9253	13.1047	13.0881	12.9863	12.668	12.3782	12.4815	12.8088	12.5902	12.451	138
DPG005J06	catalytic activity	12.093	12.9054	13.0421	13.1197	12.9905	12.6945	12.0955	12.1303	12.6473	12.575	12.3023	138
Contig783	acyl-CoA dehydrogenase activity	10.8785	11.7012	12.4411	12.1738	12.2042	11.5732	11.0884	11.0159	11.6	11.5766	10.8648	138
DPG018G08	catalytic activity	12.2154	12.8428	13.4284	13.2501	13.2122	13.0765	12.1668	12.0833	12.6446	12.6807	12.2687	138
MPB018D07029	DNA binding	10.7085	10.6153	11.3521	11.8758	12.2509	11.3679	10.1442	10.4088	10.7724	12.2816	11.2099	139
Contig849	catalytic activity	12.5969	11.3995	12.4799	13.3278	13.5013	12.9183	11.6845	11.9084	12.022	13.4199	12.5303	139
MPB009D01005	catalytic activity	14.3866	13.6437	14.2019	14.6135	14.6538	14.3731	13.6135	13.7018	13.829	14.6343	14.1924	139
MPB021F07027	lipid transporter activity	14.1649	13.6002	13.6896	14.3309	14.7509	14.4029	14.6645	14.52	13.3424	13.4049	14.4011	140
MPB016E08028	lipid transporter activity	13.8534	13.7828	13.5586	13.9469	14.396	14.2678	14.3771	14.3726	13.0218	12.9941	14.317	140
DPG005G11	lipid transporter activity	13.5508	13.0343	13.0334	13.5186	14.0007	13.7586	14.095	14.001	12.3283	12.423	13.6504	140
DPG026C20	lipid transporter activity	11.1667	10.3108	10.815	11.1395	12.246	11.9579	12.2678	12.4526	9.33389	9.72286	11.9185	140
MPB019C12046	lipid transporter activity	13.9689	13.4143	13.5597	13.8787	14.5551	14.2392	14.4772	14.5294	12.7038	12.988	14.2984	140
DPG025G05	metabolic process	8.38533	4.7476	8.34725	10.4064	9.90114	11.9168	12.8129	12.9988	5.28849	4.35123	8.83274	140
Contig860	catalytic activity	13.7792	13.4397	14.0659	15.1132	15.3178	15.3152	15.3244	15.5828	12.9486	13.0933	14.6468	140
DPG006G20	catalytic activity	13.796	13.2943	13.9301	14.8275	14.9913	15.1074	15.144	15.3702	12.9733	12.9556	14.6259	140
MPB019A08032	nucleic acid binding	4.3199	5.33668	4.88888	5.31482	5.75261	4.60508	4.83624	4.7688	4.62211	4.89999	4.22535	141
DPG005J07	nucleotide binding	6.68807	9.06723	7.6751	8.74039	8.93343	7.67411	7.28342	6.69746	6.82757	8.17597	6.41336	141
MPB013E04012	nucleic acid binding	7.22789	8.71237	7.71433	8.23601	8.50802	7.63964	7.41513	7.40171	7.52487	8.35433	7.12357	141
DPG014L12		4.87915	7.55535	6.45583	7.60825	8.2591	5.76576	6.40259	5.66248	6.64898	7.44111	4.67306	141
DPG007I04		4.38347	5.52884	5.11642	5.4493	5.65325	4.61269	4.73787	4.41531	4.8757	5.29986	4.50003	141
DPG012O16	protein binding	8.64214	9.83798	9.38684	9.92236	10.2678	8.91218	8.85154	8.97487	9.28921	9.98379	8.66965	141
Contig408		5.92061	6.26849	6.76755	7.30947	7.90734	5.75611	5.98465	5.99446	6.101	7.02249	5.869	141
MPB030C11046		4.20524	4.98199	4.85689	5.46077	5.68106	4.47306	4.55602	4.32989	4.5385	5.07893	4.18852	141
DPG026J14		4.26637	4.65775	4.64336	5.04027	5.49057	4.36114	4.44532	4.18694	4.46755	4.78841	4.08841	141
MPB021B01007	Rho guanyl-nucleotide exchange factor activity	8.04881	9.3291	8.71767	9.13071	9.75932	7.20351	7.43387	7.06305	7.92826	8.87006	6.78053	141
Contig245	cysteine-type endopeptidase activity		11.659	11.6883	11.8839	11.9393	10.9362	10.7376	10.4082	10.5836	11.2952	10.4902	141
DPG003C05	structural constituent of ribosome	8.64467	9.92422	8.85654	10.9872	10.7748	8.33097	8.6102	7.08372	8.31521	9.92886	6.20439	141
MPB014H07025	receptor activity	8.92724	9.99244	9.13191	10.9707	10.8774	9.37929	9.47016	8.4277	8.62353	10.4902	8.39387	141
MPB014C03014		11.5304	12.2426	11.9034	12.6121	12.8843	11.9029	11.253	11.0932	11.662	12.2263	11.3212	141
Contig1129	transporter activity	10.1677	10.1377	9.94107	10.4919	10.6845	9.6998	9.49646	9.4146	9.61084	10.3657	9.60283	141
DPG012P12		12.3498	13.0454	12.1572	13.218	13.6627	11.911	11.8946	11.8389	12.0464	12.9723	11.6312	141
Contig875		12.4114	12.6608	12.367	12.9438	12.9719	12.3373	12.2523	12.2433	12.536	12.8106	12.1288	141
DPG015E24		13.2875	13.6814	13.2134	14.0445	13.971	13.1157	12.8035	12.9675	13.193	13.8938	12.9183	141
Contig877	integral to membrane	5.34547	5.42623	7.29871	8.44595	8.32424	7.025	6.78078	5.87969	6.38601	8.1642	5.41353	142
DPG007L18	carbohydrate metabolic process	4.03724	4.20148	4.40621	5.28875	5.23926	4.80114	4.7911	4.24502	4.3387	5.00903	4.10002	142
Contig89	catalytic activity	11.9192	11.9089	11.8195	11.7014	11.653	12.3953	12.062	12.1596	12.02	12.234	12.732	143
Contig989		5.17014	5.57933	4.69416	4.59616	4.64936	7.33546	6.1782	5.45187	5.63323	6.31878	13.9246	143
Contig907	cell wall	4.70786	5.01089	4.6474	6.40091	5.45879	6.72774	5.09761	4.9269	4.37718	4.31775	4.63466	144
MPB013B03015	protein binding	4.62932	4.98535	4.35726	5.95722	5.01211	6.19944	4.76514	4.49704	4.08606	4.35345	4.65056	144
DPG002N10	hydrolase activity	9.73426	9.90298	10.8768	10.5421	10.1066	10.7191	10.4966	10.4551	10.659	10.3656	10.6542	145
Contig910	binding	6.35918	7.19033	12.4578	11.275	10.9804	11.864	11.4264	11.3951	12.6684	10.9676	11.6705	145
DPG015O18	binding	6.50464	9.5726	13.6134	12.2045	11.5876	13.0261	12.7887	12.8986	13.8466	12.1504	13.291	145
DPG025E16	transport	7.87585	6.79213	10.2407	10.5476	10.6305	9.06457	10.3833	10.6929	8.87867	10.0872	10.9063	146
Contig917	transporter activity	11.0509	10.1598	12.1461	12.9262	13.1823	13.0223	13.361	13.3689	11.1584	12.382	13.8012	146
MPB011D08029	ATP binding	11.0327	10.9726	11.5158	11.8075	12.0054	11.747	11.667	11.8907	11.031	11.9295	12.1064	146
Contig939	alcohol metabolic process	12.5882	6.91939	10.1994	11.1626	9.56205	10.2563	11.3514	11.1612	12.6547	14.0289	14.0415	147
DPG007E20	alcohol metabolic process	10.7835	5.44401	9.75451	10.6355	8.85618	9.95619	10.6846	10.6069	12.0344	13.3877	13.6763	147
DPG007O13		11.4705	12.3888	11.2367	10.9176	11.727	10.7968	10.8908	11.132	10.6788	11.5553	11.0502	148
DPG005F15		6.32977	8.43628	5.96215	5.9755	6.52466	5.69793	6.00108	6.17067	5.55539	6.44557	6.36343	148
DPG019B22	receptor activity	9.62098	11.7007	9.36824	9.53037	9.9378	9.05442	9.60861	9.66532	8.9064	10.136	9.17599	148
MPB003C05022		8.56239	10.1289	9.03169	8.96484	9.39702	8.3835	8.78373	8.83017	8.7849	8.99874	8.92528	148
DPG017O22	structural constituent of ribosome	11.7049	13.1906	11.5141	11.7383	12.1091	11.2982	11.2706	11.3881	11.4325	11.8122	11.5268	148
MPB007B05023		7.97513	9.66657	7.98763	8.10011	8.35526	7.68184	7.5154	7.64472	7.81001	8.58283	8.16209	148
Contig959	nucleotide binding	11.185	12.4347	11.5531	11.6619	11.6116	10.9633	10.9155	11.1853	11.1235	11.623	11.0784	148
MPB009E10036	binding	7.05268	8.6869	7.16456	7.36741	7.446	6.51037	6.46887	6.73368	6.4156	7.46071	7.05213	148
DPG001D02	lipid transporter activity	8.18361	9.27228	8.64831	6.10099	6.0961	14.9812	15.4697	15.494	6.01502	5.96778	9.53171	149
MPB016E06020		4.97243	6.29056	4.89224	4.68189	4.60496	10.8697	13.0077	13.5969	4.58124	4.51879		149
Contig42		8.62271	9.46008	9.16093	8.81158	8.77319	9.8332	9.71603	9.5526	8.65738	8.55078	9.10825	149
MPB017F02003	catalytic activity	11.0317	12.0196	11.4478	11.1656	10.9754	12.2601	12.1628	12.0333	11.0402	11.2388	11.7221	149
MPB001D10037	transporter activity	7.33745	7.75993	6.87779	6.96723	6.20301	7.80528	7.06911	7.67457	6.0922	6.67704	8.53921	150
DPG025I18	structural molecule activity	9.58271	9.9204	9.31177	9.00415	8.96693	10.2367	9.70666	10.2621	8.81546	9.13196	10.3057	150
DPG019A10	cytokinesis	8.81222	9.23766	8.43729	8.10892	7.92447	9.40679	8.50414	9.17111	7.83474	8.20437	9.54353	150
DPG001K15	transporter activity	10.0226	10.5403	8.6919	7.77852	7.39921	10.0872	10.4936	10.6352	8.81798	9.10524	11.0681	150
DPG019J04	dihydrolipoyl dehydrogenase activity	11.4748	12.0821	11.4515	11.3457	11.3062	11.9768	12.0574	12.1618	11.5309	11.5058	12.3377	150
MPB009E05020	nucleic acid binding	7.82392	8.46383	6.80152	6.48818	6.82877	8.39484	8.44812	8.86506	6.45043	7.15743	9.54712	150
DPG001L14	catalytic activity	12.1805	10.8706	12.4233	12.8366	12.9709	10.9085	9.46853	9.8272	11.8497	12.6485	10.7262	151
DPG008O05		11.3398	10.7341	11.5396	11.7488	12.1757	10.6755	10.2747	10.5865	11.016	11.7036	10.6901	151
DPG001N21	transporter activity	10.7797	5.67482	7.81639	9.35122	8.69011	9.04112	11.2075	9.09588	9.49804	9.49684	8.67543	152
DPG002I24	methyltransferase activity	11.5249	8.08168	9.4522	11.3705	10.2776	10.6596	13.0391	10.4875	10.8543	11.2684	10.5074	152
DPG026H17	protein binding	8.31097	5.04128	6.7411	9.39168	8.00573	8.27452	10.8626	8.35967	8.13326	9.37372	8.58853	152
DPG006I21	transporter activity		5.22806	6.65424	8.99012	8.43975	7.85087	10.7562	8.17105	8.98763	8.67728	7.15361	152
DPG002G02			3.97867	6.29549	9.33008	8.6518	8.34289	11.18	7.3948	8.93918	9.32694	7.9001	152
DPG011O07		7.81724	5.40228	7.28449	8.83676	8.4507	8.01415	10.2409	8.03918	8.32642	9.02088	7.44758	152
DPG024D16			4.92718	6.01418	8.41704	7.67966	7.8025	11.148	8.39415	7.90058	6.45915	6.19371	152
DPG014D06		12.6169	10.0395	10.4745	12.6349	12.2625	11.4891	13.6357	12.76	12.5088	12.22	11.5047	152
DPG008G19	binding	13.37	11.3068	11.4671	12.922	12.7408	12.5621	13.7922	13.4004	12.8671	12.7689	12.3177	152
DPG002H16		12.7477		10.9249	12.6568	11.6059	12.0684	13.639	12.6926	12.1354	12.14	11.9974	152
DPG005M03	catalytic activity	13.2108	10.6604	10.2914	12.474	11.4963	11.5294	13.7145	12.2098	12.367	12.0652	11.4929	152
DPG002D15	catalytic activity	11.5416	10.1535	10.7949	9.76335	10.1817	10.8068	10.6835	11.2517	10.6575	9.94402	11.0226	153
DPG012P21	intracellular	5.98593	5.38394	5.6785	5.39794	5.45378	5.61335	5.94514	5.93319	5.63036	5.47349	5.78493	153
DPG002E21	diphosphomevalonate decarboxylase activity	7.72728	6.78985	7.61296	9.55105	9.20201	8.39526	9.31753	8.39278	9.00929	10.1912	8.92478	154
Contig563		10.8928	10.4199	10.8249	11.2443	11.0818	10.8332	11.1813	10.9284	11.0755	11.3613	11.0332	154
DPG013K12	ubiquitin thiolesterase activity	6.58557	5.61692	7.62233	9.37163	9.65936	7.91543	9.8612	8.83033	8.76975	9.84232	9.09637	154
MPB002D04013		7.25298	7.68845	8.24478	10.5319	9.99399	8.78216	10.0089	9.37812	9.09486	10.7691	10.5231	154
DPG002F14		12.8678	12.9219	12.567	11.8035	11.2921	11.0672	11.006	11.3875	12.7158	12.2841	11.5191	155
Contig913	membrane	12.1718	12.2875	12.1601	11.9618	11.9186	11.3173	11.6289	11.7799	12.3501	12.0926	11.7534	155
DPG002F22	catalytic activity	13.9318		14.241	14.8487	15.0452	14.8165	14.9899	15.1621	14.3411	14.7259	14.5595	156
MPB018B06023	transporter activity	8.86249	10.4294	9.33119	10.5242	10.5092	10.6233	10.8024	10.404	9.05809	10.1829	8.99242	156
DPG013L22	structural constituent of ribosome	6.53291	5.74311	5.33563	5.23213	4.59153	4.85821	5.09823	4.94661	4.74237	5.39301	6.05911	157
Contig918	acyltransferase activity	4.86311	4.7633	4.49301	4.34206	4.204	4.40367	4.37588	4.35333	4.3263	4.54491	4.70918	157
DPG009E01		7.29701	6.57766	5.86345	5.05355	4.65892	5.07959	4.96142	5.13725	4.90132	5.40193		157
Contig364	receptor activity	5.94583	5.66236	4.918	4.63312	4.4097	4.5949	4.48003	4.531	4.34483	4.76736	5.80853	157
DPG001O06	acid phosphatase activity	7.04447	6.49769	5.79575	4.98908	4.82869	5.27507	5.31768	5.39894	4.86583	5.19388	6.21773	157
DPG015A17	hydrolase activity	5.91997	5.62976	4.97387	4.69756	4.84476	4.67731	4.9047	4.99731	4.67725	4.9214	5.43821	157
MPB025D02005	protein amino acid dephosphorylation	6.10158	6.13339	5.38147	4.87892	4.83592	4.99467	5.05223	5.25013	4.55205	5.28253	5.9861	157
DPG024A18		6.89295	6.5784	5.67165	5.19268	4.93902	5.09228	4.8102	5.52724	5.05723	5.47034	6.06838	157
DPG017N20	monooxygenase activity	6.48184	6.43834	5.53024	5.03003	4.714	4.9932	4.77751	5.64703	4.84096	5.30907	6.33988	157
DPG002J22	odorant binding	10.2248	9.11628	7.9247	7.03303	6.91335	8.42881	8.06483	8.88555	6.09209	7.90029	10.5179	157
DPG018A17	vacuolar proton-transporting V-type ATPase, V1 domain	4.41181	4.28009	4.27929	4.04284	4.07166	4.18938	4.09036	4.33982	4.08217	4.17499	4.59464	157
MPB025G10034	catalytic activity	5.46713	4.90847	4.66993	4.14712	4.02536	4.32128	4.16609	4.7631	3.98484	4.61839	5.64163	157
MPB015D12045		5.21846	4.74327	4.56342	4.18139	4.27034	4.44112	4.35315	4.6725	4.18057	4.28343	5.27694	157
DPG006F04		7.59784	8.35173	6.66573	6.16408	5.94598	6.54794	6.31311	6.91168	6.09008	6.25286	7.82777	157
DPG027G09	structural constituent of ribosome	4.7152	5.09211	4.439	4.29301	4.32371	4.40751	4.33683	4.58035	4.27653	4.29349	5.16143	157
RANDOM_GC46_STRAIGHT		4.6039	4.73591	4.4412	4.24487	4.25047	4.48177	4.30023	4.51277	4.2728	4.28817	4.83634	157
DPG027E17	binding	6.70343	6.6982	5.98902	4.90703	4.91095	6.218	5.19912	5.97129	4.77321	5.12006	6.55351	157
Contig508		5.74792	5.44826	5.20841	4.84676	4.61873	5.13657	4.87993	5.34228	4.64661	4.86816	5.74776	157
DPG017P06	catalytic activity	6.08795	6.10199	5.31179	4.62033	4.53982	5.1819	4.74359	5.53883	4.67854	4.7614	6.03199	157
DPG006L12		7.7378	7.83481	6.81758	5.43247	5.1432	6.48251	5.51461	6.26581	5.59687	5.55186		157
DPG010K15	receptor activity	5.79776		5.32744	4.6667	4.46676	5.28299	4.78045	4.92706	4.80678	4.64794	5.68634	157
DPG016M03	polygalacturonase activity	5.00517	4.82572	4.65791	4.22795	4.10932	4.67982	4.27204	4.56382	4.23831	4.45685		157
DPG003E08	response to stress	7.7625	7.38271	6.75593	5.75171	5.3201	6.19249	5.79513	6.39234	5.55634	6.03367	7.09193	157
DPG014A05	catalytic activity	8.7427		7.95267	6.0579	5.35993	6.89328	5.98595	7.12403	5.50354	6.57703		157
DPG011O06	protein binding	7.7894	7.69493	6.96819	6.61241	6.88688	7.06511	6.76686	6.91254	6.38981	6.76982	7.47964	157
DPG016P23	guanyl-nucleotide exchange factor activity	9.38945	9.4707	8.55461	8.10925	8.48751	8.56985	8.12849	8.7394	8.06055	8.47534	9.72175	157
DPG010P10		6.22209	5.79372	5.11396	4.77097	4.70258	5.415	4.61133	5.27353	4.61196	5.27228	6.03359	157
DPG007I15	nucleotide binding	6.58595	6.43413	5.26412	4.82576	4.48331	5.2725	4.69464	5.25653	4.7339	5.08551		157
DPG011E21	protein binding	4.58337	4.45598	4.24712	4.05755	4.09277	4.24202	4.03965	4.28012	4.10488	4.15529	4.55886	157
DPG027H02		9.53944	8.19042	10.2301	9.1881	9.25067	9.55226	9.33718	9.45168	10.0186	9.13977	9.20634	158
DPG002O04	phosphoprotein phosphatase activity	8.19162	5.44802	9.55675	7.80938	7.53953	8.09468	8.29568	8.58949	9.81007	7.5557	7.93065	158
MPB009E08028	phosphoprotein phosphatase activity	7.46556	4.97133	9.18862	7.45629	7.2662	7.51987	7.64957	7.89123	9.23106	7.19585	7.17438	158
DPG006L19	DNA binding	9.68752	8.27995	10.8786	9.88614	9.9352	9.7575	9.34229	10.0523	11.1059	9.78593	9.77534	158
DPG012B02		10.7334	9.06233	11.5783	10.7291	10.0825	10.0254	10.1376	10.7074	11.8064	10.6512	10.2488	158
DPG010A17	catalytic activity	12.9316	11.4792	13.2543	12.8046	12.7441	12.4666	12.7767	13.3769	13.4729	12.4554	13.0735	158
MPB029E10036	monooxygenase activity	8.15595	4.37278	9.06087	6.98383	7.86582	5.69767		8.38892	9.12137	7.22687	7.15885	158
Contig2	dipeptidyl-peptidase IV activity	9.69194	5.73374	9.79962	8.16775	8.12759	7.71211	8.74554	9.24648	10.1632	8.27018	7.74935	158
DPG003H01		8.85101	10.046	9.30179	9.3501	8.92009	7.77602	8.11248	7.7686	9.86715	10.3829	9.65895	159
DPG007P09		6.42547	8.71664	6.81469	6.87121	6.93142	5.83899	6.06878	5.64872	9.26547	9.24619	7.27733	159
DPG010P09	catalytic activity	7.81966	8.69878	8.27197	8.29394	8.46117	7.62607	7.45458	7.34229	10.0878	9.70603	8.71107	159
DPG012K06	RNA binding	10.7895	11.4228	9.19899	10.397	10.5054	9.23226	9.55817	9.00871	12.4027	12.3109	10.7408	159
MPB003A04016		8.28417	9.71516	7.61528	8.68874	8.47281	6.63053	7.23727	6.35043	10.2961	9.87407	7.82848	159
Contig109		9.42502	10.5567	9.75878	9.805	9.46344	10.0585	9.80006	9.52399	9.42086	9.45577	9.40744	160
DPG003L10	protein binding	9.28036	11.0142	10.0381	10.5377	10.1546	10.3986	10.2337	9.82911	9.59064	9.71087	9.51507	160
DPG008A15		8.35201	9.49093	8.92022	9.06199	8.86616	9.11483	9.02326	8.8267	8.52678	8.58199	8.83115	160
DPG018A07	binding	11.7188		9.32382	11.6969	11.4787	11.1402	12.9544	12.1735	10.1822	11.1322	11.0438	161
DPG004L14	magnesium ion binding	14.1925	9.68925	11.5556	13.495	12.5103	13.3621	14.7882	14.2129	12.144	12.8426	13.3106	161
DPG002B13	membrane	10.727	9.49399	10.1988	10.4994	10.4715	10.7588	10.6823	10.7345	10.0159	10.2756	10.5863	161
DPG008N08	nucleotide binding	14.2752	10.1431	12.5646	13.7324	13.6966	14.0188	14.7465	14.5054	12.6056	13.0421	13.8291	161
DPG025I03		14.3197	9.09175	12.3999	14.2495	14.0049	14.1724	15.1076	14.63	12.3689	13.4033	13.8861	161
DPG008D15	nucleotide binding	10.176	10.6857	7.4171	9.3028	9.41625	8.37531	10.3531	8.18919	9.32573	9.26321	7.88264	162
DPG025N14	structural constituent of ribosome	10.3954	12.3098	8.06373	10.3969	10.138	9.06089	11.1682	9.22306	9.9727	9.84887	8.17168	162
DPG025H10	iron ion binding		11.2306	6.22212	8.46306	7.71391	7.27693	10.3585	7.11209	8.82767	8.43917	5.96046	162
DPG016A21	iron ion binding	9.71657	11.6013	6.04032	9.12012	8.53232	7.20818	10.6592	7.70737	9.21892	8.6454	6.48921	162
DPG007M06		13.8208	15.4177	12.5851	14.6286	14.179	13.3313	14.3201	13.5853	13.8255	14.3168	12.7921	162
MPB003A01008		4.63717	5.67359	4.19576	4.91991	5.00848	4.33902	5.43834	4.53996	4.9034	4.7152	4.07549	162
DPG012G15	cytochrome-c oxidase activity	9.79809	12.6527	8.30793	10.1618	9.93859	8.65858	10.6909	9.30906	9.84929	9.68897	8.15063	162
DPG020K24	cytochrome-c oxidase activity	6.70743	10.8379	5.19599	8.08856	6.92874	5.5774	9.13347		7.67915	7.17446	4.93143	162
MPB026A04016	mitochondrion	9.58475	12.5085	8.16374	10.6878	10.2243	8.82655	10.9296	9.34566	10.3977	10.2734	8.23226	162
DPG014M01	polygalacturonase activity	13.3958		11.9149	13.1215	12.9531	12.4393	13.7048	13.152	13.4423	12.7755	11.9959	162
DPG007N13	nucleotide binding	11.8372	13.1127	10.8114	11.3695	11.3705	11.0652	12.072	11.5937	11.6598	11.1505	10.661	162
DPG027A14		13.6249	14.9563	12.3062	13.7305	13.2423	13.2186	14.1137	13.2923	13.2891	13.2586	12.7871	162
DPG001O10	structural constituent of ribosome	10.1063	11.7815	8.82543	10.5092	9.90621	9.92227	10.9326	10.214	10.1026	9.94199	9.60192	162
DPG004G18	intracellular	12.1176	13.5629	10.0531	11.5217	11.2641	10.8416	12.5309	11.8239	11.1542	11.1213	10.1932	162
DPG018E22	structural constituent of ribosome	11.3301	12.6839	9.62553	10.9587	10.9851	10.7069	11.6325	11.2521	10.9644	10.7514	10.2466	162
DPG027K18	structural constituent of ribosome	10.5739	11.9421	9.00459	10.569	10.4182	10.0653	11.0113	10.4779	10.2321	10.2901	9.51014	162
DPG018H06	ATP binding	9.90868	10.5909	8.135	9.19631	9.21418	8.55133	10.1414	9.27884	9.38831	9.45238	8.81795	162
DPG008N23	transporter activity	12.7554	13.5137	10.516	12.2228	12.0301	11.5801	13.0581	12.3209	11.9717	11.7364	11.3171	162
DPG007E13	transporter activity	13.4499	13.9536	11.2825	12.8278	12.4717	12.2946	13.5091	12.9353	12.5498	12.5517	12.0274	162
DPG004B13	structural constituent of ribosome	13.0173	13.6888	10.1515	12.0156	11.802	11.3189	13.1592	11.5639	11.8654	11.7598	10.8216	162
DPG008D22	protein import into nucleus, docking	12.0329	12.5402	10.96	11.6158	11.6957	11.4706	12.1	11.6062	11.5952	11.6081	11.0537	162
DPG010N19	translation elongation factor activity	12.1051	12.762	9.31732	10.6357	10.3465	10.2216	11.7666	9.80979	11.158	10.9304	10.1335	162
DPG015N20	mitochondrion	5.3583	8.35612	4.1744	5.51687	4.84196	4.3315	7.86401	4.03587	5.59957	4.95809	3.9451	162
DPG006N10	protein binding	5.95999	8.00044	5.33355	5.52586	5.6964	4.93493	6.40724	4.90174	5.61558	5.33646	4.54409	162
DPG020C13	nucleotide binding		9.22013	4.61598	5.30492	5.16142	4.81727	6.52346	4.54997	5.89984	4.81959	4.31398	162
DPG009M11	ubiquitin cycle	6.54632	7.83707	5.37072	6.08041	6.07842	5.34928	6.7913	5.53276	6.27024	5.77003	5.41905	162
MPB026D12045		9.23868	10.5478	7.53386	8.46466	8.31478	7.35844	9.29624	7.92679	8.20473	8.07941	7.56523	162
DPG017J07		5.33515	8.13213	4.16954	5.40828	4.75133	4.2605	6.45757	4.30388	5.36381	4.99779	4.18305	162
DPG005G03		6.20905	8.05913	4.29155	5.4076	4.91968	4.50307	6.7789	4.40468	5.23362	4.86434	4.04535	162
DPG017E08	iron ion binding		10.0225	5.26659	6.84843	6.48493	5.80116	8.64769	5.65957	7.20708	6.60279	5.25046	162
DPG009E21	cytochrome-c oxidase activity	8.19474	10.0717	6.80473	6.30068	6.51466	6.91788	8.59025	6.54317	7.71242	6.69046	6.27614	162
DPG003D08	lipid metabolic process	4.72039	6.46839	4.74235	4.55824	4.37047	4.74874	5.6069	4.27348	4.83348	4.51443	3.97926	162
DPG006A01	monooxygenase activity		4.83816	7.24259	9.35545	9.03213	7.63587	11.2017	10.735	8.57631	10.3593	10.0641	163
MPB002E07028		7.67198	7.65609	7.57618	7.31835	7.34145	6.88954	6.04396	5.94967	7.65959	7.02241	6.60051	164
DPG006A03	acid phosphatase activity	14.833	14.5207	14.6075	14.3051	14.4422	13.8677	13.7312	13.8128	14.7067	14.415	13.9799	164
DPG007P10	DNA binding	13.4853	12.048	12.7128	11.8621	12.2824	11.4407	10.9355	11.0358	12.6864	11.9176	10.7949	164
MPB001E05020	protein binding	4.61679	5.67541	4.61055	4.81449	4.73213	4.50114	4.42591	4.56362	5.64948	5.24529	5.02183	165
DPG015M23	binding	4.57593	6.29509	4.43554	4.26622	4.49643	4.51254	4.35237	4.50624	5.09732	5.55389	4.56677	165
DPG015N14	protein tyrosine phosphatase activity		10.6967	7.29168	7.49989	8.43959	7.07781	6.61659	7.20099	8.75978	10.0244	8.67655	165
MPB003A09040	nucleotide binding		15.0599	11.9142	12.3502	12.5027	11.671	11.8292	11.9418	13.9636	14.4271	13.2515	165
MPB006A04016		8.7851	9.85119	8.17672	8.04163	8.50497	7.4656	7.8026	7.89813	9.02967	9.38647	8.74164	165
DPG006F08			10.3435	4.24735	6.28921	4.73957	4.49953	4.32784	4.26128	7.63884	8.19027	6.55364	165
MPB012D02005		6.85689	9.48509	6.58019	7.35758	7.20781	6.5544	6.54805	6.28075	8.28724	8.55894	7.62157	165
MPB015H07025		5.80903	9.09025	4.52215	4.36926	4.35409	4.53744	4.47517	4.54361	6.37832	7.3569	6.09568	165
DPG026C14	protein folding	8.51437	10.6091	7.93508	8.13491	8.22033	8.03623	8.06279	7.74633	9.12978	9.3456	8.90829	165
MPB022H01001		10.0474	11.9761	9.41738	9.56925	9.30743	9.18756	9.18855	8.9309	10.6205	10.7461	10.3425	165
MPB011H01001	calcium ion binding	10.0469	9.04575	10.126	10.612	10.9302	9.17792	9.80277	9.56838	9.92683	11.0906	8.68386	166
DPG001P12	binding	10.621	10.2976	11.0366	11.4569	11.763	10.2684	9.96645	10.3724	10.7681	11.4398	9.77432	166
DPG006F16	biosynthetic process	5.53647	4.74831	6.11231	6.94077	7.57865	5.25673	5.53873	4.85033	6.12186	6.75507	4.45107	166
MPB021E01004	nucleic acid binding	8.39295		9.48844	10.0013	10.6471	8.71556	8.90686	8.26157	8.94765	10.2075	7.76268	166
DPG021I16	transporter activity	11.6946	11.666	11.3351	12.8708	13.1027	11.3031	11.4179	11.3333	11.5473	12.7534	10.6327	166
DPG022P17	protein binding	8.5635	8.91509	8.88468	10.3382	10.0318	8.09235	8.83277	8.70198	8.92559	10.1244	7.60268	166
DPG003L06	catalytic activity	14.0023	13.528	13.4784	14.3369	14.2743	13.4206	13.5483	13.6958	13.6788	14.3159	12.805	166
DPG007D08	NADH dehydrogenase (ubiquinone) activity	10.2323	9.73274	9.68896	10.9232	10.8456	9.77071	10.1311	10.0598	10.302	10.3466	9.2565	166
DPG008I18		4.68171	4.84656	8.09563	5.56373	5.51206	5.32242	4.91903	4.53711	7.01034	6.53101	4.87436	167
DPG008O10	DNA binding	10.0421	10.4674	9.70777	9.59628	9.8732	9.85013	9.33946	9.54746	9.5394	9.405	9.43761	168
[truncated: 622 more rows]
